# Supplementary material for: Investigation of Radiation-induced Transcriptome Profile of Radioresistant Non-small Cell Lung Cancer A549 Cells Using RNA-seq
Source: PLoS One. 2013 Mar 22;8(3):e59319. doi: 10.1371/journal.pone.0059319 (PMC3606344; doi:10.1371/journal.pone.0059319)
Supplement: Dataset S1 — This file contains the RNA-seq results used in this paper. (XLS) [file pone.0059319.s003.xls]

## Sheet: RNA-seq results (Illumina)
chrid	chrstart	chrend	strand	nearest_ref	nexon	exsizes	test_id	gene_id	gene	locus	sample_1	sample_2	status	value_1	value_2	ln(fold_change)	test_stat	p_value	q_value	significant
chr9	107623719	107690519	-	ENST00000374733	5	362,118,141,93,303	XLOC_049757	XLOC_049757	ABCA1	chr9:107543282-107701170	CONTROL	2GY4HR	OK	3.81105	5.41049	0.350434	-3.20699	0.00134132	0.03121	yes
chr10	116190872	116286656	-	ENST00000369257	16	5260,80,74,7,60,64,105,91,140,47,129,35,155,58,87,237	XLOC_007312	XLOC_007312	ABLIM1	chr10:116190868-116444414	CONTROL	2GY4HR	OK	20.7422	24.9812	0.185953	-3.72062	0.00019873	0.00641405	yes
chr12	112842997	112847555	-	ENST00000424576	7	183,184,48,143,98,236,340	XLOC_011676	XLOC_011676	AC004086.1	chr12:112842992-112848145	CONTROL	2GY4HR	OK	34.3433	45.5354	0.282082	-3.49244	0.00047862	0.0135006	yes
chr16	20817053	20860989	+	ENST00000348433	19	974,139,112,126,96,140,88,115,138,94,102,103,120,104,137,216,187,118,268	XLOC_016774	XLOC_016774	AC004381.6	chr16:20775311-20860990	CONTROL	2GY4HR	OK	1.94943	3.18305	0.490301	-3.7465	0.000179316	0.00586535	yes
chr7	23221446	23227838	+	ENST00000410002	4	379,228,94,186	XLOC_042684	XLOC_042684	AC005082.1,AC005082.2,NUPL2	chr7:22980877-23510479	CONTROL	2GY4HR	OK	8.0478	5.71287	-0.342678	3.14351	0.00166933	0.0371644	yes
chr17	26930488	26941215	-	ENST00000436679	8	580,939,27,40,68,83,248,110	XLOC_019562	XLOC_019562	AC005726.6	chr17:26904584-26972216	CONTROL	2GY4HR	OK	4.06349	2.46685	-0.499102	3.23467	0.00121785	0.0288904	yes
chr7	30323921	30408625	+	ENST00000323037	5	1521,95,105,79,2974	XLOC_042750	XLOC_042750	AC006027.2,ZNRF2	chr7:30323920-31251070	CONTROL	2GY4HR	OK	4.38359	2.9853	-0.38417	3.24663	0.00116781	0.0279372	yes
chr12	6419602	6437649	+	ENST00000011684	16	79,205,155,164,95,50,149,110,149,137,119,132,115,145,692,347	XLOC_010080	XLOC_010080	AC006057.3,PLEKHG6	chr12:6419601-6451347	CONTROL	2GY4HR	OK	9.77759	6.58411	-0.395434	3.48393	0.000494112	0.0138343	yes
chr7	89969685	90006886	+	ENST00000450619	8	153,77,193,91,144,73,52,65	XLOC_043243	XLOC_043243	AC006153.3,CDK14,CLDN12,GTPBP10	chr7:89964536-90839905	CONTROL	2GY4HR	OK	14.2283	18.1248	0.242048	-3.1305	0.00174511	0.0385237	yes
chr16	70254209	70269818	-	ENST00000378955	16	574,147,109,124,73,142,154,164,196,199,140,101,87,118,161,602	XLOC_017807	XLOC_017807	AC009060.2	chr16:70026394-70280517	CONTROL	2GY4HR	OK	5.06777	9.51152	0.629602	-6.20196	5.57653e-10	4.4323e-08	yes
chr5	149823801	149829259	-	ENST00000312037	5	115,76,161,150,204	XLOC_039125	XLOC_039125	AC011388.1,RPS14	chr5:149822752-149829667	CONTROL	2GY4HR	OK	347.701	277.164	-0.226734	3.56483	0.000364088	0.0108645	yes
chr19	48741732	48759154	-	ENST00000521437	6	57,101,104,110,96,105	XLOC_023036	XLOC_023036	AC011466.2,CARD8	chr19:48618701-48761452	CONTROL	2GY4HR	OK	9.97077	5.64514	-0.568863	6.35471	2.08817e-10	1.7117e-08	yes
chr2	97878464	97913510	+	ENST00000421946	14	720,72,28,72,28,72,28,72,70,141,213,183,914,297	XLOC_024308	XLOC_024308	AC018892.1	chr2:97778880-97930473	CONTROL	2GY4HR	OK	1.79744	0.944627	-0.643327	3.11484	0.00184046	0.040108	yes
chr12	52644250	52652337	-	ENST00000257935	10	175,31,49,164,125,164,95,60,203,383	XLOC_011286	XLOC_011286	AC021066.1	chr12:52231870-52800176	CONTROL	2GY4HR	OK	4.49661	2.53121	-0.574627	3.99026	6.60021e-05	0.00243521	yes
chr17	76001137	76104916	+	ENST00000335749	21	23,326,2603,215,166,80,57,142,149,146,119,83,240,167,191,143,116,194,70,139,4350	XLOC_019139	XLOC_019139	AC021593.2,TNRC6C	chr17:76000248-76108195	CONTROL	2GY4HR	OK	0.953178	1.4514	0.420486	-3.80577	0.000141362	0.00475652	yes
chr8	22435792	22447197	+	ENST00000456545	8	48,94,151,69,145,78,76,88	XLOC_045670	XLOC_045670	AC037459.4,C8orf58,PDLIM2	chr8:22435791-22461663	CONTROL	2GY4HR	OK	57.1763	46.6784	-0.202858	3.69398	0.000220771	0.00705181	yes
chr17	73592471	73616761	+	ENST00000293201	38	165,131,49,125,77,115,45,124,117,157,93,59,57,130,95,235,178,72,161,100,76,81,98,97,191,78,134,260,87,219,112,59,75,118,118,141,111,214	XLOC_019101	XLOC_019101	AC087749.3,MYO15B	chr17:73592470-73663269	CONTROL	2GY4HR	OK	4.2464	3.10677	-0.312486	3.20418	0.0013545	0.0314092	yes
chr5	89754020	89770641	-	ENST00000519158	2	3349985	XLOC_038661	XLOC_038661	AC093510.1	chr5:89754019-89810370	CONTROL	2GY4HR	OK	1.80532	0.882193	-0.716081	4.23905	2.24468e-05	0.000925568	yes
chr17	72199795	72206008	+	ENST00000311111	5	89,40,60,122,65	XLOC_019073	XLOC_019073	AC100786.1	chr17:72199770-72206008	CONTROL	2GY4HR	OK	201.494	101.051	-0.690133	8.03338	8.88178e-16	1.02075e-13	yes
chr8	144816310	144828506	+	ENST00000435097	4	79,88,89,2476	XLOC_046527	XLOC_046527	AC105219.1	chr8:144816309-144828506	CONTROL	2GY4HR	OK	1.07151	1.86876	0.556203	-3.31813	0.000906221	0.0227176	yes
chr11	17373298	17403204	+	ENST00000338965	5	288,350,338,97,9651	XLOC_007857	XLOC_007857	AC124798.1	chr11:17373297-17403204	CONTROL	2GY4HR	OK	1.94599	2.72487	0.336652	-3.32533	0.000883128	0.02227	yes
chr16	18421906	18443601	-	ENST00000339303	24	193,85,256,126,210,143,170,195,252,135,100,144,152,159,213,279,143,133,175,131,755,247,126,115	XLOC_017480	XLOC_017480	AC126755.1,AC126755.3	chr16:18418301-18474837	CONTROL	2GY4HR	OK	38.8657	31.712	-0.203416	3.24583	0.0011711	0.0279569	yes
chr16	90109310	90114181	-	ENST00000517889	4	1087,121,139,30	XLOC_017955	XLOC_017955	AC133919.6	chr16:89984062-90162506	CONTROL	2GY4HR	OK	2.38064	0.879491	-0.995782	4.84859	1.24341e-06	6.58853e-05	yes
chr17	29421945	29704695	+	ENST00000358273	58	442,143,83,190,106,67,75,157,173,122,74,131,134,113,79,123,155,249,73,83,440,139,122,83,116,181,211,161,103,135,62,158,97,146,146,110,432,340,202,193,140,279,214,61,114,101,140,126,131,135,157,122,130,100,142,46,216,3664	XLOC_018615	XLOC_018615	AC135724.1,NF1	chr17:29421944-29709134	CONTROL	2GY4HR	OK	22.6578	27.7233	0.201772	-3.75	0.000176837	0.00580659	yes
chr17	79497991	79499770	+	ENST00000412561	2	1579,76	XLOC_019179	XLOC_019179	AC137896.1	chr17:79495416-79504155	CONTROL	2GY4HR	OK	3.15693	1.42432	-0.795903	3.38304	0.000716876	0.0189485	yes
chr1	1227756	1243398	-	ENST00000354700	24	1332,110,109,226,98,107,202,94,69,208,111,100,51,112,11,74,95,44,183,58,53,119,57,249	XLOC_002573	XLOC_002573	ACAP3	chr1:1227755-1260071	CONTROL	2GY4HR	OK	9.84974	6.8026	-0.37014	4.34425	1.39752e-05	0.000601781	yes
chr16	67691433	67694731	-	ENST00000219251	12	154,91,376,86,96,151,34,44,76,93,133,706	XLOC_017768	XLOC_017768	ACD	chr16:67679029-67696680	CONTROL	2GY4HR	OK	18.8883	13.3838	-0.344495	3.9121	9.14961e-05	0.00325237	yes
chr9	19408925	19452018	+	ENST00000340967	6	2.65114e+18	XLOC_047976	XLOC_047976	ACER2	chr9:19408924-19453184	CONTROL	2GY4HR	OK	1.49854	3.26343	0.778284	-4.71688	2.39493e-06	0.000121962	yes
chr4	8368439	8442450	-	ENST00000413009	17	368,86,174,115,113,122,120,122,182,96,88,143,89,74,233,157,75	XLOC_035398	XLOC_035398	ACOX3	chr4:8368438-8481258	CONTROL	2GY4HR	OK	11.5808	6.99511	-0.50414	5.36373	8.15215e-08	5.12606e-06	yes
chr20	24986868	25039616	-	ENST00000323482	14	1709,118,63,127,126,112,92,137,147,152,175,199,96,1211	XLOC_028550	XLOC_028550	ACSS1	chr20:24986867-25039616	CONTROL	2GY4HR	OK	8.48446	6.07468	-0.334107	3.25831	0.00112077	0.0270016	yes
chr7	5566782	5570353	-	ENST00000331789	6	7.40181e+17	XLOC_043936	XLOC_043936	ACTB	chr7:5566781-5603415	CONTROL	2GY4HR	OK	4651.73	4242.47	-0.0920941	8.61875	0	0	yes
chr2	158655941	158732765	-	ENST00000413751	5	71174118124457	XLOC_026697	XLOC_026697	ACVR1	chr2:158592957-158732850	CONTROL	2GY4HR	OK	19.5164	12.1156	-0.476767	6.04359	1.50718e-09	1.15736e-07	yes
chr15	43627114	43641608	+	ENST00000305605	8	254,130,60,87,81,126,80,503	XLOC_015319	XLOC_015319	ADAL	chr15:43619975-43646623	CONTROL	2GY4HR	OK	3.09621	2.07941	-0.398098	3.31776	0.000907436	0.0227313	yes
chr19	8645126	8673183	-	ENST00000270328	25	760,159,176,204,129,126,163,80,123,133,102,63,145,107,141,146,105,43,145,83,217,156,346,186,167	XLOC_022484	XLOC_022484	ADAMTS10	chr19:8645125-8675200	CONTROL	2GY4HR	OK	7.91662	5.85839	-0.30109	4.04205	5.29856e-05	0.00200944	yes
chr15	79051546	79103773	-	ENST00000438137	15	374,162,146,173,152,1406,126,67,149,124,83,196,165,355,310	XLOC_016215	XLOC_016215	ADAMTS7	chr15:79051545-79103801	CONTROL	2GY4HR	OK	1.59319	2.42943	0.421917	-4.02866	5.60963e-05	0.00212031	yes
chr7	45613739	45704271	+	ENST00000432715	10	4.82931e+28	XLOC_042863	XLOC_042863	ADCY1	chr7:45613738-45762715	CONTROL	2GY4HR	OK	2.39527	3.42248	0.356869	-3.13457	0.00172104	0.0381162	yes
chr15	89164527	89175513	+	ENST00000332810	4	866032002224	XLOC_015653	XLOC_015653	AEN	chr15:89164526-89175513	CONTROL	2GY4HR	OK	32.8063	46.5863	0.350685	-3.73664	0.000186499	0.00607112	yes
chr4	87856099	87968879	+	ENST00000317423	4	293,73,120,1032	XLOC_034702	XLOC_034702	AFF1	chr4:87797357-88062190	CONTROL	2GY4HR	OK	4.2095	9.82577	0.847665	-10.3847	0	0	yes
chr2	236402701	236761846	+	ENST00000409457	10	792,58,87,85,141,134,127,155,92,516	XLOC_025383	XLOC_025383	AGAP1	chr2:236402700-237040388	CONTROL	2GY4HR	OK	14.8482	17.7603	0.179082	-3.08166	0.00205853	0.0439592	yes
chr12	58118984	58132112	-	ENST00000328568	19	1593,255,222,90,148,59,128,119,162,104,86,158,109,134,147,85,87,58,1250	XLOC_011400	XLOC_011400	AGAP2	chr12:58118983-58135942	CONTROL	2GY4HR	OK	1.02893	0.570554	-0.589672	3.46033	0.000539517	0.01497	yes
chr6	32152510	32158055	-	ENST00000375050	9	1741,86,88,153,135,190,247,73,583	XLOC_041362	XLOC_041362	AGER,PBX2	chr6:32146130-32158055	CONTROL	2GY4HR	OK	7.27059	5.03269	-0.367884	3.72797	0.000193025	0.00625961	yes
chr1	27860814	27930143	-	ENST00000374011	7	613,4928,37,216,225,177,235	XLOC_002915	XLOC_002915	AHDC1	chr1:27860545-27930942	CONTROL	2GY4HR	OK	3.82452	5.64001	0.388454	-4.98941	6.05644e-07	3.38305e-05	yes
chr11	62201016	62314394	-	ENST00000257247	6	347,99,187,153,98,262	XLOC_009181	XLOC_009181	AHNAK	chr11:62201015-62314394	CONTROL	2GY4HR	OK	13.1366	20.5485	0.447385	-5.44893	5.06747e-08	3.3024e-06	yes
chr14	105403591	105444694	-	ENST00000333244	7	17545,184,150,101,98,58,174	XLOC_014687	XLOC_014687	AHNAK2	chr14:105403587-105444694	CONTROL	2GY4HR	OK	12.5657	18.4761	0.385504	-5.82138	5.83647e-09	4.19757e-07	yes
chr6	143381633	143661441	+	ENST00000419072	7	1.57119e+20	XLOC_040787	XLOC_040787	AIG1	chr6:143381632-143664764	CONTROL	2GY4HR	OK	10.9526	15.5433	0.350049	-3.11823	0.0018194	0.039751	yes
chr15	85923821	86292586	+	ENST00000394518	37	208,43,147,296,183,198,3177,121,75,136,370,53,192,108,54,132,174,67,66,135,112,152,250,125,117,248,76,181,82,194,158,70,44,50,449,333,4727	XLOC_015645	XLOC_015645	AKAP13	chr15:85923820-86292586	CONTROL	2GY4HR	OK	6.09316	7.65648	0.228385	-3.51701	0.000436445	0.0125291	yes
chr2	203777015	203820422	+	ENST00000427712	9	32,80,166,58,120,204,120,129,25	XLOC_025101	XLOC_025101	ALS2CR8	chr2:203744992-203879521	CONTROL	2GY4HR	OK	1.0051	2.8488	1.04181	-7.00028	2.55462e-12	2.38091e-10	yes
chr10	61788159	62149488	-	ENST00000280772	44	1425,87,378,90,143,131,74,7811,81,26,122,125,228,96,207,211,154,224,106,102,123,62,72,95,98,98,98,197,98,98,197,98,98,98,197,98,98,98,185,98,98,98,101,305	XLOC_006873	XLOC_006873	ANK3	chr10:61788158-62493248	CONTROL	2GY4HR	OK	1.21051	0.360945	-1.21007	3.23282	0.00122576	0.0290376	yes
chr7	6070925	6076017	+	ENST00000409061	3	297,97,942	XLOC_042578	XLOC_042578	ANKRD61	chr7:6048864-6099008	CONTROL	2GY4HR	OK	1.12289	0.285735	-1.3686	4.13043	3.62092e-05	0.00142896	yes
chr2	220094479	220101391	+	ENST00000323348	14	143,177,112,102,193,112,147,228,155,486,111,167,85,347	XLOC_025243	XLOC_025243	ANKZF1	chr2:220094478-220142892	CONTROL	2GY4HR	OK	11.7829	7.55875	-0.443948	5.80001	6.63121e-09	4.74906e-07	yes
chr21	43934634	43938620	+	ENST00000398343	3	193,65,233	XLOC_029308	XLOC_029308	AP001625.4,SLC37A1	chr21:43892595-44001550	CONTROL	2GY4HR	OK	2.43345	1.45263	-0.515937	3.38377	0.00071499	0.0189428	yes
chr12	99038972	99129204	+	ENST00000359972	27	6.41178e+81	XLOC_010662	XLOC_010662	APAF1	chr12:99038971-99129204	CONTROL	2GY4HR	OK	2.99916	3.99641	0.287064	-3.06312	0.00219043	0.046196	yes
chr19	3750771	3761673	-	ENST00000316757	11	324,140,119,212,170,161,86,145,39,612,139	XLOC_022403	XLOC_022403	APBA3	chr19:3490819-3772221	CONTROL	2GY4HR	OK	8.22185	5.76962	-0.354189	3.21765	0.00129243	0.0302587	yes
chr22	39417118	39429256	+	ENST00000216099	7	4.23192e+21	XLOC_030268	XLOC_030268	APOBEC3B,APOBEC3C,APOBEC3D,CTA-150C2.16	chr22:39378351-39429256	CONTROL	2GY4HR	OK	46.0273	56.9094	0.212225	-3.39441	0.000687767	0.018379	yes
chrX	66764303	66915917	+	ENST00000514029	5	2.30115e+16	XLOC_050850	XLOC_050850	AR	chrX:66764302-66950461	CONTROL	2GY4HR	OK	6.66691	9.4094	0.344553	-4.74845	2.04985e-06	0.000105494	yes
chr10	24872538	24885164	-	ENST00000418033	8	2497,31,41,125,89,73,78,347	XLOC_006585	XLOC_006585	ARHGAP21	chr10:24872537-25012597	CONTROL	2GY4HR	OK	11.1411	8.23209	-0.302603	4.3649	1.27181e-05	0.000556096	yes
chr3	93698986	93774123	+	ENST00000303097	8	340,105,202,108,225,116,68,2092	XLOC_031619	XLOC_031619	ARL13B	chr3:93698904-93849905	CONTROL	2GY4HR	OK	4.2242	6.61151	0.447981	-4.33283	1.47207e-05	0.0006299	yes
chr9	119187507	120177348	-	ENST00000361209	22	860,183,100,141,148,133,265,179,104,124,188,166,150,137,74,84,167,146,107,384,187,573	XLOC_049870	XLOC_049870	ASTN2	chr9:119186946-120177348	CONTROL	2GY4HR	OK	5.55237	7.94784	0.358675	-3.38643	0.000708078	0.0188183	yes
chr10	89512874	89574639	-	ENST00000328142	9	1690,133,50,89,106,200,120,98,444	XLOC_007094	XLOC_007094	ATAD1	chr10:89511268-89605369	CONTROL	2GY4HR	OK	19.9433	24.5885	0.209388	-3.04085	0.00235909	0.0489637	yes
chr2	85981017	86015189	+	ENST00000306279	3	10631911181	XLOC_024172	XLOC_024172	ATOH8	chr2:85978320-86015189	CONTROL	2GY4HR	OK	1.87648	0.970577	-0.659263	3.21855	0.00128838	0.0302264	yes
chr13	113344323	113514756	+	ENST00000431624	24	446,122,89,80,107,128,103,50,64,81,150,197,173,163,71,73,103,181,251,174,102,145,59,155	XLOC_012686	XLOC_012686	ATP11A	chr13:113344322-113541482	CONTROL	2GY4HR	OK	9.03419	11.0792	0.204049	-3.72788	0.000193095	0.00625592	yes
chrX	138808505	139015229	-	ENST00000370557	29	2616,153,103,65,135,127,59,136,102,174,263,181,103,73,71,151,161,197,150,81,64,50,103,128,107,80,89,119,1054	XLOC_052468	XLOC_052468	ATP11C	chrX:138808504-139027435	CONTROL	2GY4HR	OK	7.34613	9.25684	0.231189	-3.16239	0.00156481	0.0354406	yes
chr1	111990967	112005395	+	ENST00000369722	7	1236,36,145,163,125,179,1856	XLOC_001218	XLOC_001218	ATP5F1	chr1:111980967-112005395	CONTROL	2GY4HR	OK	30.8469	41.6363	0.299937	-4.30672	1.65692e-05	0.00070106	yes
chr21	27090001	27107237	-	ENST00000434850	4	70,124,170,73	XLOC_029476	XLOC_029476	ATP5J	chr21:26931715-27548142	CONTROL	2GY4HR	OK	30.1878	19.3486	-0.444818	5.34473	9.05538e-08	5.64187e-06	yes
chr3	113465866	113530903	+	ENST00000273398	15	94,94,128,214,137,151,162,108,122,114,63,203,94,171,2721	XLOC_031758	XLOC_031758	ATP6V1A	chr3:113465718-113530903	CONTROL	2GY4HR	OK	15.2997	23.6822	0.436889	-4.95959	7.06414e-07	3.9266e-05	yes
chrX	76937807	77041694	-	ENST00000400862	10	1136,1054,67,109,113,127,52,55,112,226	XLOC_052081	XLOC_052081	ATRX	chrX:76760358-77041719	CONTROL	2GY4HR	OK	10.8526	13.7099	0.233712	-3.14401	0.0016665	0.0371258	yes
chr3	63850233	63989129	+	ENST00000398590	14	442,98,335,68,104,252,259,82,265,198,121,978,66,4003	XLOC_031502	XLOC_031502	ATXN7	chr3:63849797-63989138	CONTROL	2GY4HR	OK	2.91906	4.23113	0.371207	-3.80718	0.000140561	0.00473895	yes
chr11	117160203	117166289	-	ENST00000510630	8	320,171,149,101,134,62,216,75	XLOC_009604	XLOC_009604	BACE1	chr11:117156401-117187056	CONTROL	2GY4HR	OK	3.05149	4.83171	0.459571	-3.07266	0.00212163	0.0451367	yes
chr8	143530791	143626367	+	ENST00000521208	30	674,1002,161,110,164,164,173,164,101,106,194,68,108,143,75,102,43,141,103,102,150,69,66,171,95,39,706,35,107,786	XLOC_046496	XLOC_046496	BAI1	chr8:143530790-143859640	CONTROL	2GY4HR	OK	1.49784	0.463957	-1.17199	6.37043	1.88499e-10	1.54888e-08	yes
chr16	1384653	1399440	+	ENST00000324385	34	104,140,87,80,107,59,66,195,44,77,102,107,95,103,120,124,90,56,97,51,130,123,143,92,191,68,79,108,71,80,120,123,205,1060	XLOC_016603	XLOC_016603	BAIAP3	chr16:1355570-1464700	CONTROL	2GY4HR	OK	0.222035	1.82852	2.10843	-10.176	0	0	yes
chr16	87984042	88014655	+	ENST00000423252	3	491,137,13	XLOC_017244	XLOC_017244	BANP	chr16:87984041-88110925	CONTROL	2GY4HR	OK	9.06693	5.7824	-0.449816	4.35105	1.35489e-05	0.000587891	yes
chrX	39909068	39923845	-	ENST00000413905	10	176,181,156,77,145,166,254,325,242,256	XLOC_051736	XLOC_051736	BCOR	chrX:39909067-40036582	CONTROL	2GY4HR	OK	12.938	10.3462	-0.223552	3.68642	0.00022743	0.00721035	yes
chr10	13480501	13570974	-	ENST00000396900	9	996,50,119,225,265,122,302,83,501	XLOC_006514	XLOC_006514	BEND7	chr10:13480483-13572262	CONTROL	2GY4HR	OK	3.0436	1.99432	-0.42274	3.9737	7.0765e-05	0.00259966	yes
chr22	18222797	18257258	-	ENST00000458454	4	145,210,69,111	XLOC_030459	XLOC_030459	BID	chr22:18216905-18257277	CONTROL	2GY4HR	OK	25.7231	17.6721	-0.375401	4.40212	1.07196e-05	0.000479186	yes
chr8	22477931	22526633	-	ENST00000276416	9	1150,134,141,40,136,61,40,48,76	XLOC_046754	XLOC_046754	BIN3	chr8:22462053-22526661	CONTROL	2GY4HR	OK	10.7557	14.609	0.306199	-3.56344	0.000366023	0.0109127	yes
chr10	102033713	102046114	-	ENST00000441611	4	1537104119260	XLOC_007212	XLOC_007212	BLOC1S2	chr10:102033712-102046446	CONTROL	2GY4HR	OK	16.1894	24.3741	0.409168	-4.02263	5.75509e-05	0.00216807	yes
chr4	96025506	96076167	+	ENST00000394931	10	212,102,102,96,138,192,297,175,130,468	XLOC_034744	XLOC_034744	BMPR1B	chr4:95678923-96079599	CONTROL	2GY4HR	OK	4.18929	6.32722	0.412329	-3.66974	0.000242794	0.00765465	yes
chr5	137492571	137514288	-	ENST00000454473	21	385,104,177,68,92,214,46,93,452,280,92,144,218,136,64,80,122,49,69,96,3	XLOC_038994	XLOC_038994	BRD8	chr5:137475454-137549032	CONTROL	2GY4HR	OK	22.7759	17.6562	-0.254616	4.09393	4.24127e-05	0.0016414	yes
chr17	59763117	59940863	-	ENST00000416542	19	409,82,112,121,159,161,140,165,154,132,199,221,290,119,127,173,111,122,218	XLOC_020033	XLOC_020033	BRIP1	chr17:59758647-59940863	CONTROL	2GY4HR	OK	3.38647	4.90267	0.369993	-3.98724	6.68475e-05	0.0024584	yes
chr1	167887306	167906278	-	ENST00000271373	6	291,111,84,40,165,101	XLOC_004214	XLOC_004214	BRP44	chr1:167885966-168045081	CONTROL	2GY4HR	OK	21.8334	36.2246	0.506295	-5.67911	1.35394e-08	9.28595e-07	yes
chr1	45274239	45278948	+	ENST00000439563	7	339,213,53,59,64,68,138	XLOC_000662	XLOC_000662	BTBD19	chr1:45274053-45281658	CONTROL	2GY4HR	OK	0.424847	1.32948	1.14081	-3.40201	0.000668934	0.0180173	yes
chr14	93703896	93799462	-	ENST00000334746	11	5538,461,178,189,143,160,75,208,1079,187,296	XLOC_014599	XLOC_014599	BTBD7	chr14:93703895-93799462	CONTROL	2GY4HR	OK	6.03734	7.53622	0.221756	-3.07079	0.00213494	0.0452782	yes
chr1	52521797	52556388	+	ENST00000371599	6	627,66,113,201,59,4004	XLOC_000757	XLOC_000757	BTF3L4	chr1:52485691-52556388	CONTROL	2GY4HR	OK	3.87036	7.92429	0.716584	-6.60083	4.08868e-11	3.4947e-09	yes
chr1	203274617	203278730	+	ENST00000290551	2	2592498	XLOC_002077	XLOC_002077	BTG2	chr1:203274616-203278730	CONTROL	2GY4HR	OK	3.87264	7.53461	0.66557	-5.03971	4.66248e-07	2.64347e-05	yes
chr11	554864	560779	-	ENST00000329451	14	247,198,196,119,183,96,262,88,68,155,87,152,123,96	XLOC_008719	XLOC_008719	C11orf35	chr11:532241-564024	CONTROL	2GY4HR	OK	3.76608	1.31876	-1.04934	7.41264	1.23901e-13	1.26193e-11	yes
chr11	111944955	111955874	+	ENST00000393047	6	685,76,100,149,53,2685	XLOC_008524	XLOC_008524	C11orf57	chr11:111944954-111966517	CONTROL	2GY4HR	OK	7.98202	5.78907	-0.321219	3.53499	0.00040779	0.0118972	yes
chr11	65684281	65686531	-	ENST00000449692	2	1405150	XLOC_009264	XLOC_009264	C11orf68	chr11:65683595-65686579	CONTROL	2GY4HR	OK	40.5061	31.6671	-0.246175	3.38359	0.000715438	0.0189399	yes
chr11	66742639	66744475	+	ENST00000436254	2	470824	XLOC_008262	XLOC_008262	C11orf86	chr11:66742638-66744481	CONTROL	2GY4HR	OK	8.76747	6.03347	-0.373726	3.14449	0.00166375	0.0371131	yes
chr12	4430359	4469188	+	ENST00000179259	6	110,37,121,77,110,7762	XLOC_010069	XLOC_010069	C12orf5	chr12:4430358-4469188	CONTROL	2GY4HR	OK	4.04126	7.80662	0.658416	-5.90111	3.61054e-09	2.6357e-07	yes
chr12	113623543	113629512	+	ENST00000299731	5	283,131,365,177,59	XLOC_010769	XLOC_010769	C12orf52	chr12:113587662-113630166	CONTROL	2GY4HR	OK	17.9625	13.7247	-0.269089	3.11535	0.0018373	0.0400648	yes
chr13	44453969	44468067	+	ENST00000325686	7	2.86595e+21	XLOC_012348	XLOC_012348	C13orf31	chr13:44398044-44468067	CONTROL	2GY4HR	OK	1.22235	1.9327	0.458149	-3.09061	0.00199743	0.0428428	yes
chr14	105952562	105955128	+	ENST00000392531	6	747,100,94,57,45,128	XLOC_014136	XLOC_014136	C14orf80,CRIP1	chr14:105952561-105965585	CONTROL	2GY4HR	OK	143.83	118.655	-0.192411	3.23494	0.00121668	0.0288827	yes
chr15	49620594	49913118	-	ENST00000354658	15	278,69,77,160,97,137,126,98,104,35,67,231,53,122,221	XLOC_015984	XLOC_015984	C15orf33	chr15:49447975-49913118	CONTROL	2GY4HR	OK	1.25877	0.124459	-2.31391	5.35684	8.46904e-08	5.30571e-06	yes
chr15	75494223	75504510	+	ENST00000394987	3	17728251420	XLOC_015543	XLOC_015543	C15orf39	chr15:75491184-75504620	CONTROL	2GY4HR	OK	15.0362	10.9588	-0.316313	3.83669	0.000124703	0.00426348	yes
chr19	3610677	3614445	+	ENST00000447295	4	1735,313,118,61	XLOC_021375	XLOC_021375	C19orf29OS	chr19:3490819-3772221	CONTROL	2GY4HR	OK	3.47674	1.98534	-0.560304	3.32317	0.000890002	0.0223936	yes
chr19	48673530	48700877	+	ENST00000328759	5	4.41283e+15	XLOC_022012	XLOC_022012	C19orf68	chr19:48618701-48761452	CONTROL	2GY4HR	OK	3.73139	7.88501	0.748183	-7.52274	5.37348e-14	5.59006e-12	yes
chr1	228391204	228401412	-	ENST00000295012	2	652289	XLOC_004730	XLOC_004730	C1orf145	chr1:228391203-228566619	CONTROL	2GY4HR	OK	1.91945	0.939115	-0.714856	3.89705	9.73724e-05	0.003429	yes
chr1	24683527	24743468	-	ENST00000337248	9	1.58219e+28	XLOC_002866	XLOC_002866	C1orf201	chr1:24620476-24799791	CONTROL	2GY4HR	OK	3.07382	8.07855	0.96629	-7.95018	1.77636e-15	1.98777e-13	yes
chr1	228288432	228293112	-	ENST00000272139	8	523,134,85,72,82,45,150,2277	XLOC_004725	XLOC_004725	C1orf35	chr1:228288426-228293112	CONTROL	2GY4HR	OK	11.4613	5.93212	-0.65859	6.18694	6.13442e-10	4.85304e-08	yes
chr1	151020216	151023896	+	ENST00000368926	2	1112982	XLOC_001480	XLOC_001480	C1orf56	chr1:151020215-151042811	CONTROL	2GY4HR	OK	9.09702	14.3892	0.458534	-4.90054	9.55738e-07	5.16889e-05	yes
chr1	2115917	2126180	-	ENST00000428120	8	1035,245,368,68,130,271,135,53	XLOC_002596	XLOC_002596	C1orf86,RP11-181G12.4,RP11-181G12.5	chr1:1981872-2241558	CONTROL	2GY4HR	OK	20.1619	13.8801	-0.373339	4.34654	1.38302e-05	0.00059781	yes
chr20	35405845	35488276	-	ENST00000279034	15	389,224,70,71,251,167,104,230,125,140,1181,62,158,224,299	XLOC_028663	XLOC_028663	C20orf117	chr20:35405844-35492089	CONTROL	2GY4HR	OK	13.1083	17.9392	0.313742	-5.48675	4.09392e-08	2.68855e-06	yes
chr21	47705635	47717636	+	ENST00000423005	4	694,253,68,183	XLOC_029369	XLOC_029369	C21orf57	chr21:47649144-47717665	CONTROL	2GY4HR	OK	10.5893	6.84877	-0.435771	4.43275	9.3039e-06	0.000419761	yes
chr22	32121530	32146126	-	ENST00000412743	3	66,524,68	XLOC_030682	XLOC_030682	C22orf30,PISD,RP5-858B16.5	chr22:31795508-32146126	CONTROL	2GY4HR	OK	25.6218	15.8719	-0.478891	8.50868	0	0	yes
chr2	99802238	99819211	+	ENST00000308644	6	11,77,80,146,73,7175	XLOC_024327	XLOC_024327	C2orf15,LIPT1,MRPL30	chr2:99613723-100016728	CONTROL	2GY4HR	OK	30.8515	24.6298	-0.22523	3.26797	0.00108321	0.0263581	yes
chr2	37458774	37474719	+	ENST00000455230	9	129,160,80,78,59,58,110,143,120	XLOC_023823	XLOC_023823	C2orf56	chr2:37394962-37551951	CONTROL	2GY4HR	OK	12.2589	8.60622	-0.35377	3.99749	6.40164e-05	0.00236708	yes
chr2	55401927	55460591	-	ENST00000428621	6	1.19518e+19	XLOC_025873	XLOC_025873	C2orf63	chr2:55401926-55462989	CONTROL	2GY4HR	OK	5.35033	2.56838	-0.733884	5.03931	4.67218e-07	2.64456e-05	yes
chr2	63712076	63815933	-	ENST00000431065	4	45,47,84,602	XLOC_025935	XLOC_025935	C2orf86	chr2:63348517-64054977	CONTROL	2GY4HR	OK	4.57557	2.30502	-0.68564	4.89362	9.89978e-07	5.32865e-05	yes
chr3	8661281	8723757	-	ENST00000317371	19	419,107,105,92,85,62,124,60,275,81,98,121,88,58,155,141,147,144,180	XLOC_032482	XLOC_032482	C3orf32	chr3:8661085-9005457	CONTROL	2GY4HR	OK	1.66808	0.0526618	-3.45554	5.10427	3.32079e-07	1.91794e-05	yes
chr4	140187317	140201492	-	ENST00000398955	4	878,93,103,261	XLOC_036197	XLOC_036197	C4orf49,NDUFC1	chr4:140187316-140341187	CONTROL	2GY4HR	OK	18.1327	37.6608	0.730903	-8.07439	6.66134e-16	7.76046e-14	yes
chr6	118781935	118973056	-	ENST00000368491	13	4796,231,107,50,117,154,152,179,117,118,787,158,696	XLOC_041978	XLOC_041978	C6orf204	chr6:118781934-119031238	CONTROL	2GY4HR	OK	0.889813	2.54956	1.05267	-4.63642	3.54492e-06	0.000174517	yes
chr7	86825478	86849903	-	ENST00000433078	5	596,104,50,292,226	XLOC_044591	XLOC_044591	C7orf23	chr7:86506221-86849903	CONTROL	2GY4HR	OK	1.75598	3.15892	0.587204	-3.10075	0.00193029	0.041639	yes
chr7	100032905	100034209	-	ENST00000292330	4	251136216445	XLOC_044717	XLOC_044717	C7orf47	chr7:100032879-100036127	CONTROL	2GY4HR	OK	21.0306	15.1763	-0.32624	3.71155	0.00020599	0.00659828	yes
chr8	143808383	143818343	+	ENST00000443814	2	7351599	XLOC_046502	XLOC_046502	C8orf55	chr8:143530790-143859640	CONTROL	2GY4HR	OK	28.6762	19.1823	-0.402078	4.43832	9.06653e-06	0.000409595	yes
chr8	144648362	144657694	-	ENST00000398882	14	1273,65,102,119,167,173,143,114,137,184,117,154,152,3103	XLOC_047620	XLOC_047620	C8orf73,NAPRT1	chr8:144635825-144691943	CONTROL	2GY4HR	OK	12.9897	8.59092	-0.413454	5.33666	9.46769e-08	5.87723e-06	yes
chr9	131581930	131592100	-	ENST00000361256	12	3182,147,102,98,72,130,49,89,159,125,45,76	XLOC_049985	XLOC_049985	C9orf114	chr9:131580742-131592100	CONTROL	2GY4HR	OK	12.3194	9.05059	-0.308344	3.34926	0.000810285	0.0207562	yes
chr9	116172966	116191964	+	ENST00000374165	14	315,199,135,57,100,36,172,150,57,76,87,76,63,512	XLOC_048692	XLOC_048692	C9orf43	chr9:116169514-116191964	CONTROL	2GY4HR	OK	0.474001	1.70841	1.28211	-4.3487	1.3695e-05	0.000592717	yes
chr9	4600520	4666347	-	ENST00000381890	10	289,93,102,239,77,124,41,48,137,135	XLOC_049031	XLOC_049031	C9orf68	chr9:4490261-4666674	CONTROL	2GY4HR	OK	4.38071	2.63727	-0.507465	3.85925	0.000113737	0.00392405	yes
chr9	15553005	15883161	+	ENST00000380689	26	295,151,135,174,161,190,131,146,92,160,138,102,106,89,200,167,188,504,116,226,182,185,145,54,137,89	XLOC_047958	XLOC_047958	C9orf93	chr9:15379283-16061661	CONTROL	2GY4HR	OK	0.784728	1.74919	0.80157	-4.90539	9.32424e-07	5.05888e-05	yes
chr7	81575760	82073149	-	ENST00000356860	39	4064,82,109,129,55,52,152,71,38,67,86,103,62,87,97,60,20,76,61,71,71,74,74,77,89,49,78,104,158,99,50,69,131,129,41,59,116,81,468	XLOC_044574	XLOC_044574	CACNA2D1	chr7:81575759-82073149	CONTROL	2GY4HR	OK	15.0981	19.5262	0.25719	-3.13219	0.00173505	0.0383265	yes
chr10	18429606	18830056	+	ENST00000324631	14	179,92,119,122,136,76,133,80,58,109,151,95,185,1897	XLOC_005450	XLOC_005450	CACNB2	chr10:18429605-18948196	CONTROL	2GY4HR	OK	1.72734	0.340972	-1.62254	7.85133	4.21885e-15	4.55609e-13	yes
chr4	114381303	114438799	-	ENST00000509594	8	94,75,45,34,42,83,122,80	XLOC_036065	XLOC_036065	CAMK2D	chr4:114372187-114683083	CONTROL	2GY4HR	OK	9.44325	12.4344	0.275171	-4.22882	2.3492e-05	0.000967494	yes
chr17	3763609	3794038	-	ENST00000381769	16	1968,103,128,87,73,53,199,88,21,36,133,51,53,47,402,51	XLOC_019274	XLOC_019274	CAMKK1	chr17:3617920-4270019	CONTROL	2GY4HR	OK	8.56161	11.8672	0.32649	-3.96288	7.40511e-05	0.00270577	yes
chr1	200708038	200829829	+	ENST00000358823	17	1056,259,161,83,141,139,93,87,82,69,2202,136,220,72,115,118,2947	XLOC_002030	XLOC_002030	CAMSAP1L1	chr1:200708037-200829830	CONTROL	2GY4HR	OK	9.4543	12.1672	0.252271	-3.80367	0.000142565	0.00478755	yes
chr3	12838171	12854591	+	ENST00000446928	4	116143406102	XLOC_031117	XLOC_031117	CAND2	chr3:12837970-12913415	CONTROL	2GY4HR	OK	0.291265	1.03447	1.26741	-6.19569	5.80309e-10	4.60162e-08	yes
chr2	85628295	85640336	-	ENST00000415012	6	157,59,32,172,35,70	XLOC_026109	XLOC_026109	CAPG	chr2:85621870-85645555	CONTROL	2GY4HR	OK	25.1597	16.0493	-0.449578	5.17508	2.27808e-07	1.34541e-05	yes
chr17	77751930	77756331	+	ENST00000269399	4	176,43,65,836	XLOC_019157	XLOC_019157	CBX2	chr17:77751929-77761378	CONTROL	2GY4HR	OK	9.26494	6.51311	-0.352421	3.2691	0.00107889	0.0263095	yes
chr17	77806955	77813229	-	ENST00000269397	5	2239,66,65,43,247	XLOC_020209	XLOC_020209	CBX4	chr17:77806954-77813229	CONTROL	2GY4HR	OK	16.2223	12.2077	-0.28432	3.06138	0.00220316	0.0463782	yes
chr4	15471554	15603180	+	ENST00000503292	38	127,33,56,83,123,88,101,101,176,162,136,131,209,106,140,156,238,177,156,147,138,203,92,91,167,105,109,96,98,176,203,89,113,134,122,58,177,320	XLOC_034249	XLOC_034249	CC2D2A	chr4:15471488-15603180	CONTROL	2GY4HR	OK	5.33323	7.81658	0.38229	-3.8983	9.68693e-05	0.00341482	yes
chr9	131599979	131609136	-	ENST00000416084	6	113,86,149,147,58,177	XLOC_049986	XLOC_049986	CCBL1	chr9:131595220-131680318	CONTROL	2GY4HR	OK	10.8341	5.44654	-0.687716	7.32288	2.42695e-13	2.42111e-11	yes
chr4	185599431	185615746	+	ENST00000508001	6	117,89,108,82,46,70	XLOC_035250	XLOC_035250	CCDC111	chr4:185570766-185655460	CONTROL	2GY4HR	OK	5.84988	3.2342	-0.59264	4.73412	2.20008e-06	0.000112545	yes
chr5	68578304	68628620	-	ENST00000511257	13	557,130,174,107,115,82,85,77,86,58,108,115,28	XLOC_038474	XLOC_038474	CCDC125,RP11-1113N2.2	chr5:68575617-68628785	CONTROL	2GY4HR	OK	10.6926	6.34086	-0.522537	3.62404	0.000290037	0.00890476	yes
chr7	23636998	23684327	+	ENST00000448353	5	226,84,193,382,1777	XLOC_042693	XLOC_042693	CCDC126	chr7:23636687-23684327	CONTROL	2GY4HR	OK	1.81415	3.46855	0.648122	-3.251	0.00114999	0.0275885	yes
chr3	123632574	123677747	-	ENST00000489746	9	1991,132,218,82,141,516,94,236,3057	XLOC_033231	XLOC_033231	CCDC14	chr3:123616151-123680564	CONTROL	2GY4HR	OK	13.3707	9.1268	-0.381854	4.5771	4.71459e-06	0.000226207	yes
chr1	93645609	93731173	+	ENST00000401026	28	830,135,168,158,106,128,96,121,291,124,160,220,110,131,134,77,116,167,142,163,213,99,116,143,203,137,200,11	XLOC_001064	XLOC_001064	CCDC18	chr1:93615298-93828149	CONTROL	2GY4HR	OK	5.14391	1.5487	-1.2004	7.59961	2.9754e-14	3.14339e-12	yes
chr3	180379660	180588721	-	ENST00000471307	7	135,119,70,62,140,117,133	XLOC_033676	XLOC_033676	CCDC39	chr3:180319917-180694950	CONTROL	2GY4HR	OK	0.507294	1.37711	0.998647	-3.79222	0.000149306	0.00496977	yes
chr12	94721986	94853764	-	ENST00000397807	14	98,129,157,75,149,144,114,131,251,131,92,150,273,431	XLOC_011543	XLOC_011543	CCDC41	chr12:94542747-94853764	CONTROL	2GY4HR	OK	4.05364	2.08471	-0.664986	4.95555	7.21267e-07	3.9961e-05	yes
chr12	120427673	120532297	+	ENST00000357093	10	233,137,215,116,146,179,218,96,36,251	XLOC_010800	XLOC_010800	CCDC64	chr12:120427560-120532299	CONTROL	2GY4HR	OK	2.77911	1.82851	-0.418629	3.48175	0.000498151	0.013936	yes
chr5	150595127	150603706	-	ENST00000519740	2	120222	XLOC_039137	XLOC_039137	CCDC69	chr5:150560612-150652386	CONTROL	2GY4HR	OK	0.933763	2.94005	1.14696	-7.50411	6.19504e-14	6.38615e-12	yes
chr11	64107695	64125005	+	ENST00000377638	26	103,145,111,69,58,83,143,145,81,158,146,108,136,1160,127,117,95,101,85,186,145,98,166,206,68,494	XLOC_008186	XLOC_008186	CCDC88B	chr11:64107694-64125006	CONTROL	2GY4HR	OK	1.46414	0.636305	-0.833345	4.93649	7.95392e-07	4.36413e-05	yes
chr14	91737669	91747761	-	ENST00000334448	4	2328,289,68,255	XLOC_014582	XLOC_014582	CCDC88C	chr14:91737668-91884205	CONTROL	2GY4HR	OK	4.47767	3.15133	-0.351277	3.66928	0.000243233	0.00766138	yes
chr19	47759731	47775208	+	ENST00000221922	12	135,73,104,101,251,83,173,181,46,135,105,677	XLOC_021998	XLOC_021998	CCDC9	chr19:47759730-47777575	CONTROL	2GY4HR	OK	6.10273	4.44537	-0.316872	3.08261	0.00205196	0.0438464	yes
chr19	30302811	30315216	+	ENST00000262643	12	248,46,87,68,145,135,146,95,134,111,157,654	XLOC_021721	XLOC_021721	CCNE1	chr19:30302810-30315219	CONTROL	2GY4HR	OK	11.7285	8.28917	-0.347074	3.40768	0.000655174	0.0177027	yes
chr5	162868079	162871079	+	ENST00000504553	4	258,78,98,399	XLOC_037819	XLOC_037819	CCNG1	chr5:162864562-162873157	CONTROL	2GY4HR	OK	37.0777	60.0621	0.482365	-5.92644	3.09564e-09	2.26956e-07	yes
chr10	97803052	97820623	+	ENST00000419934	6	4.24109e+18	XLOC_006087	XLOC_006087	CCNJ	chr10:97454773-97849995	CONTROL	2GY4HR	OK	5.64226	4.21421	-0.291821	3.09431	0.0019727	0.0424462	yes
chr3	156864297	156879394	-	ENST00000461804	11	99,98,111,141,104,99,64,120,109,74,1813	XLOC_033530	XLOC_033530	CCNL1	chr3:156864296-156879394	CONTROL	2GY4HR	OK	12.2938	9.20703	-0.289127	3.50782	0.000451802	0.0128938	yes
chr2	160659866	160761260	-	ENST00000263636	35	1867,167,122,149,168,226,194,116,167,165,226,129,160,105,139,79,67,175,35,114,68,81,142,199,169,88,110,157,191,140,110,164,170,371,160	XLOC_026713	XLOC_026713	CD302,LY75	chr2:160568999-160761260	CONTROL	2GY4HR	OK	2.64967	5.01783	0.638562	-5.73176	9.93955e-09	6.88643e-07	yes
chr9	99262395	99329648	-	ENST00000437112	14	3676,116,97,159,138,230,87,62,66,76,92,75,119,598	XLOC_049692	XLOC_049692	CDC14B	chr9:99212435-99382151	CONTROL	2GY4HR	OK	4.49564	3.18892	-0.343426	3.60583	0.000311161	0.00950185	yes
chr1	22379120	22417297	+	ENST00000315554	6	115,154,72,109,197,861	XLOC_000325	XLOC_000325	CDC42	chr1:22379119-22421441	CONTROL	2GY4HR	OK	12.604	9.10914	-0.324737	3.7143	0.000203769	0.00653945	yes
chr22	37960413	37962502	+	ENST00000434728	2	139423	XLOC_030241	XLOC_030241	CDC42EP1	chr22:37956449-37965412	CONTROL	2GY4HR	OK	27.9237	20.367	-0.315557	3.28157	0.00103233	0.0254292	yes
chr16	89753092	89757915	+	ENST00000502547	5	113,226,72,71,64	XLOC_017276	XLOC_017276	CDK10	chr16:89752314-89768103	CONTROL	2GY4HR	OK	21.7749	16.8059	-0.259025	4.19379	2.74332e-05	0.00111363	yes
chr11	67273969	67276246	-	ENST00000301488	4	514,132,97,774	XLOC_009296	XLOC_009296	CDK2AP2	chr11:67273967-67276246	CONTROL	2GY4HR	OK	45.6703	35.0036	-0.265997	3.55574	0.000376923	0.0111984	yes
chrX	18460308	18671745	+	ENST00000379989	22	73,48,225,34,45,136,120,59,90,189,80,151,966,101,105,123,99,119,216,83,182,193	XLOC_050470	XLOC_050470	CDKL5	chrX:18443702-18690229	CONTROL	2GY4HR	OK	5.02918	6.80856	0.302924	-3.46758	0.000525171	0.0146077	yes
chr6	36645487	36655108	+	ENST00000448526	3	2234491580	XLOC_040117	XLOC_040117	CDKN1A	chr6:36644304-36655116	CONTROL	2GY4HR	OK	53.9848	138.579	0.94274	-10.3484	0	0	yes
chr16	88870128	88875665	+	ENST00000301019	10	3.39122e+30	XLOC_017255	XLOC_017255	CDT1	chr16:88870127-88875665	CONTROL	2GY4HR	OK	23.3342	16.4172	-0.351588	3.4341	0.000594531	0.0162971	yes
chr19	43024694	43032661	-	ENST00000403136	4	979278359198	XLOC_022922	XLOC_022922	CEACAM1	chr19:42905658-43032661	CONTROL	2GY4HR	OK	1.80204	0.927352	-0.664342	4.0134	5.98511e-05	0.00223984	yes
chr1	173768720	173794496	-	ENST00000367709	6	9.37542e+18	XLOC_004282	XLOC_004282	CENPL	chr1:173768687-173827684	CONTROL	2GY4HR	OK	3.73827	6.88846	0.611225	-5.82608	5.67454e-09	4.09844e-07	yes
chr20	34042996	34053879	+	ENST00000420564	7	62,70,122,288,56,82,15	XLOC_027983	XLOC_027983	CEP250	chr20:34042984-34100087	CONTROL	2GY4HR	OK	8.16512	10.5963	0.260631	-3.6865	0.000227359	0.00721483	yes
chr16	66968347	66978972	+	ENST00000417689	12	1267,204,141,133,258,98,140,80,144,89,72,1230	XLOC_017086	XLOC_017086	CES2	chr16:66965958-66978999	CONTROL	2GY4HR	OK	5.80769	8.09511	0.332077	-3.62806	0.000285562	0.00880711	yes
chr17	7791959	7816075	+	ENST00000412940	33	459,112,170,124,283,130,150,193,233,203,211,131,99,191,200,137,121,173,141,131,103,144,162,121,135,101,125,108,132,195,163,126,1293	XLOC_018342	XLOC_018342	CHD3	chr17:7788123-7816078	CONTROL	2GY4HR	OK	55.6857	46.6933	-0.176123	3.83244	0.00012688	0.00432054	yes
chr16	53088945	53361413	+	ENST00000398510	39	44,1615,331,111,146,68,55,117,86,137,121,243,176,143,255,210,195,167,179,110,196,199,159,89,103,117,57,42,219,202,905,160,224,168,139,221,128,104,3481	XLOC_016999	XLOC_016999	CHD9	chr16:53088934-53361413	CONTROL	2GY4HR	OK	4.73025	5.84462	0.211544	-3.34736	0.000815844	0.0208829	yes
chr10	73724005	73773322	+	ENST00000373115	3	4472466392	XLOC_005863	XLOC_005863	CHST3	chr10:73724004-73774346	CONTROL	2GY4HR	OK	6.56543	9.90686	0.411409	-4.40404	1.06252e-05	0.000476214	yes
chr9	130947908	130953842	-	ENST00000420484	5	147,71,115,174,283	XLOC_049973	XLOC_049973	CIZ1	chr9:130928342-131017527	CONTROL	2GY4HR	OK	49.9541	40.2161	-0.216837	3.55064	0.000384303	0.0113384	yes
chr1	109472130	109506126	-	ENST00000369971	12	2993,317,341,146,97,93,140,221,107,101,129,143	XLOC_003625	XLOC_003625	CLCC1	chr1:109417971-109506126	CONTROL	2GY4HR	OK	11.0058	8.0066	-0.318152	4.06768	4.74844e-05	0.00182111	yes
chr7	139208602	139229730	+	ENST00000422142	5	261,74,166,100,753	XLOC_043640	XLOC_043640	CLEC2L	chr7:139208601-139229730	CONTROL	2GY4HR	OK	1.31003	0.0400578	-3.48748	5.10779	3.25952e-07	1.88575e-05	yes
chr8	1711918	1734738	+	ENST00000331222	3	1336656322	XLOC_045481	XLOC_045481	CLN8	chr8:1703518-1734738	CONTROL	2GY4HR	OK	8.1612	10.7352	0.274135	-3.16563	0.00154747	0.0350712	yes
chr2	6980701	7006008	-	ENST00000458098	4	108201114855	XLOC_025502	XLOC_025502	CMPK2	chr2:6980700-7594686	CONTROL	2GY4HR	OK	0.458824	1.39595	1.11266	-3.50885	0.000450049	0.0128654	yes
chr16	66600294	66613034	+	ENST00000457188	4	203,158,98,300	XLOC_017079	XLOC_017079	CMTM1	chr16:66586305-66613040	CONTROL	2GY4HR	OK	6.36932	2.28761	-1.02399	6.57797	4.76914e-11	4.05592e-09	yes
chr19	42891173	42894557	-	ENST00000222032	4	221136113165	XLOC_022919	XLOC_022919	CNFN	chr19:42891172-42894557	CONTROL	2GY4HR	OK	6.54398	3.24902	-0.700193	3.9053	9.41075e-05	0.0033278	yes
chr5	154238106	154256353	+	ENST00000285896	7	2.22188e+21	XLOC_037759	XLOC_037759	CNOT8	chr5:154198050-154256353	CONTROL	2GY4HR	OK	14.5395	18.9648	0.265714	-3.17411	0.00150295	0.0342907	yes
chr9	39086683	39288535	-	ENST00000377557	20	1.63224e+59	XLOC_049300	XLOC_049300	CNTNAP3	chr9:39071994-39288535	CONTROL	2GY4HR	OK	5.12594	6.59634	0.252201	-3.06736	0.00215957	0.0455733	yes
chr2	228153874	228158920	+	ENST00000304990	5	90,89,139,126,461	XLOC_025296	XLOC_025296	COL4A3	chr2:227867343-228222550	CONTROL	2GY4HR	OK	0.500195	2.24998	1.50368	-8.05431	8.88178e-16	1.01731e-13	yes
chr2	227867427	228029266	-	ENST00000329662	47	4877,286,188,116,134,107,155,110,128,71,107,107,74,63,181,107,143,170,161,218,107,68,183,106,72,163,89,164,104,69,53,44,59,53,80,41,35,62,35,68,116,44,134,77,42,171,543	XLOC_027205	XLOC_027205	COL4A4	chr2:227867343-228222550	CONTROL	2GY4HR	OK	2.92823	1.0505	-1.02513	9.92069	0	0	yes
chr3	48601506	48632613	-	ENST00000454817	117	349,197,92,86,32,48,53,77,116,62,62,53,53,80,35,71,71,56,35,35,44,59,35,71,107,59,35,44,44,41,35,68,80,35,62,32,44,35,35,44,62,44,68,62,35,200,122,35,47,35,35,35,35,44,62,35,80,35,35,80,29,26,44,71,44,35,80,35,59,53,32,35,35,44,35,44,35,59,62,53,26,77,71,35,35,80,62,44,26,35,172,146,126,136,146,134,146,122,146,125,143,119,143,125,143,128,149,116,146,116,129,163,161,93,159,180,105	XLOC_032794	XLOC_032794	COL7A1	chr3:48601504-48632700	CONTROL	2GY4HR	OK	104.094	78.93	-0.27673	4.79724	1.60864e-06	8.38018e-05	yes
chr20	61448414	61472511	+	ENST00000343916	32	80,68,35,71,53,35,23,53,53,41,56,53,53,53,53,53,53,53,53,44,53,53,53,71,35,44,32,146,54,182,77,617	XLOC_028271	XLOC_028271	COL9A3	chr20:61447580-61493115	CONTROL	2GY4HR	OK	0.214543	1.54494	1.97423	-4.27722	1.89238e-05	0.000794754	yes
chr1	160259063	160313038	-	ENST00000368069	33	943,194,161,110,186,136,68,77,109,89,123,88,95,189,146,162,165,85,139,82,75,66,150,82,135,99,109,109,76,80,73,113,117	XLOC_004135	XLOC_004135	COPA	chr1:160259062-160328742	CONTROL	2GY4HR	OK	45.4218	57.1844	0.230289	-3.33201	0.000862212	0.021856	yes
chr17	27941774	27944310	-	ENST00000441352	6	1101,230,57,145,104,50	XLOC_019583	XLOC_019583	CORO6	chr17:27916800-27949917	CONTROL	2GY4HR	OK	2.60932	3.96779	0.419119	-3.60607	0.000310872	0.00950158	yes
chr6	75947400	75953725	-	ENST00000370089	4	304,84,89,292	XLOC_041710	XLOC_041710	COX7A2	chr6:75947390-75994684	CONTROL	2GY4HR	OK	45.7615	84.9343	0.618435	-7.31277	2.61791e-13	2.59638e-11	yes
chr7	129932993	129945708	+	ENST00000470542	6	95,81,134,98,88,52	XLOC_043563	XLOC_043563	CPA4	chr7:129932992-129982742	CONTROL	2GY4HR	OK	8.83765	3.5274	-0.918459	6.38742	1.68707e-10	1.38961e-08	yes
chr4	166282346	166403474	+	ENST00000513982	4	117,196,167,80	XLOC_035167	XLOC_035167	CPE	chr4:166282345-166419481	CONTROL	2GY4HR	OK	4.65624	2.27917	-0.714396	3.42742	0.000609336	0.0166493	yes
chr4	15004562	15068250	+	ENST00000507071	11	1397,281,89,90,50,170,89,118,114,181,473	XLOC_034247	XLOC_034247	CPEB2	chr4:15004130-15447790	CONTROL	2GY4HR	OK	5.90177	7.76379	0.274219	-3.52198	0.000428333	0.0123693	yes
chr5	173316343	173387312	+	ENST00000334035	9	1518,81,23,173,89,118,114,181,4399	XLOC_037888	XLOC_037888	CPEB4	chr5:173315282-173388979	CONTROL	2GY4HR	OK	7.94862	10.7555	0.302418	-3.59211	0.000328012	0.00993616	yes
chr19	6464260	6467225	+	ENST00000356762	5	101,175,73,143,263	XLOC_021414	XLOC_021414	CRB3	chr19:6464259-6481798	CONTROL	2GY4HR	OK	0.205582	1.41002	1.92551	-5.59686	2.18271e-08	1.46742e-06	yes
chr3	9975529	9986683	+	ENST00000452070	11	75,192,82,110,91,176,95,83,95,134,634	XLOC_031085	XLOC_031085	CRELD1	chr3:9975505-9996471	CONTROL	2GY4HR	OK	6.366	3.53428	-0.588461	5.50598	3.67129e-08	2.42505e-06	yes
chr15	64457716	64648463	-	ENST00000303052	12	6468,106,107,148,84,85,234,151,69,40,404,276	XLOC_016080	XLOC_016080	CSNK1G1	chr15:64457715-64648463	CONTROL	2GY4HR	OK	5.32127	11.2822	0.751516	-7.15134	8.59313e-13	8.32823e-11	yes
chr8	67974661	68005855	+	ENST00000521919	6	94,108,99,103,80,77	XLOC_046020	XLOC_046020	CSPP1	chr8:67876333-68658620	CONTROL	2GY4HR	OK	4.97176	3.40591	-0.378262	3.30282	0.000957168	0.0237845	yes
chr7	91502636	91510006	-	ENST00000406735	4	1442,100,58,35	XLOC_044615	XLOC_044615	CTB-104F4.2,MTERF	chr7:91321322-91510034	CONTROL	2GY4HR	OK	4.08939	6.85328	0.516331	-3.5174	0.000435794	0.012521	yes
chr2	178762841	178787564	-	ENST00000427127	5	84,85,89,227,129	XLOC_026850	XLOC_026850	CYCTP,PDE11A	chr2:178487978-178973066	CONTROL	2GY4HR	OK	1.15998	0.661633	-0.561451	3.5935	0.000326266	0.00991859	yes
chr2	38297625	38303218	-	ENST00000407341	3	8281043299	XLOC_025742	XLOC_025742	CYP1B1	chr2:38150329-38408997	CONTROL	2GY4HR	OK	29.2834	37.6032	0.250069	-3.41789	0.000631086	0.0171609	yes
chr16	90071273	90076529	-	ENST00000304733	4	1627140146164	XLOC_017953	XLOC_017953	DBNDD1	chr16:89984062-90162506	CONTROL	2GY4HR	OK	53.3293	80.0767	0.406498	-6.09356	1.10427e-09	8.57646e-08	yes
chr1	167906391	168045079	+	ENST00000367839	20	99,61,92,185,113,135,214,93,119,260,59,117,115,86,327,138,156,88,105,470	XLOC_001789	XLOC_001789	DCAF6	chr1:167885966-168045081	CONTROL	2GY4HR	OK	25.479	17.7249	-0.362882	5.40651	6.42648e-08	4.10161e-06	yes
chr12	2055216	2077956	-	ENST00000397173	7	236,248,872,128,135,66,24	XLOC_010923	XLOC_010923	DCP1B	chr12:2055215-2807115	CONTROL	2GY4HR	OK	4.02205	6.43553	0.470043	-3.95603	7.62067e-05	0.00277856	yes
chr13	114138278	114144809	-	ENST00000465710	3	233,163,61	XLOC_013289	XLOC_013289	DCUN1D2	chr13:114110133-114204542	CONTROL	2GY4HR	OK	5.18839	2.81207	-0.612502	4.24473	2.18855e-05	0.00090462	yes
chr16	20869396	20911706	-	ENST00000324344	3	2295535180	XLOC_017502	XLOC_017502	DCUN1D3	chr16:20866267-20936328	CONTROL	2GY4HR	OK	3.1555	2.23881	-0.343204	3.19427	0.00140185	0.0323309	yes
chr11	47236390	47260767	+	ENST00000378601	9	424,136,191,145,99,142,164,45,416	XLOC_007984	XLOC_007984	DDB2	chr11:47236389-47260767	CONTROL	2GY4HR	OK	42.2379	63.66	0.410238	-4.54031	5.61713e-06	0.000265763	yes
chr1	197473878	197744526	-	ENST00000416626	20	6224,216,82,107,56,68,40,125,101,45,100,110,53,80,69,119,49,43,64,257	XLOC_004432	XLOC_004432	DENND1B	chr1:197473877-197744826	CONTROL	2GY4HR	OK	1.17831	2.29096	0.664893	-4.18721	2.82401e-05	0.0011423	yes
chr3	93777569	93781743	-	ENST00000461173	3	171,1627,30	XLOC_033054	XLOC_033054	DHFRL1	chr3:93698904-93849905	CONTROL	2GY4HR	OK	3.40267	1.18741	-1.05279	7.35068	1.97176e-13	1.97862e-11	yes
chr12	50898768	51072694	+	ENST00000455310	9	255,71,128,29,125,212,155,119,232	XLOC_010355	XLOC_010355	DIP2B	chr12:50898767-51142450	CONTROL	2GY4HR	OK	9.88461	12.8091	0.259177	-3.12711	0.00176536	0.0388447	yes
chr13	50656307	50679433	+	ENST00000378180	2	386593	XLOC_012404	XLOC_012404	DLEU1	chr13:50601268-51423145	CONTROL	2GY4HR	OK	8.21488	5.05276	-0.486012	3.77093	0.000162641	0.0053925	yes
chr1	64014558	64015253	+	ENST00000235290	2	486,96	XLOC_000872	XLOC_000872	DLEU2L	chr1:63906440-64125916	CONTROL	2GY4HR	OK	0.410752	1.42086	1.24103	-3.0444	0.00233149	0.0485984	yes
chr17	7093209	7120716	-	ENST00000399506	20	924,91,109,172,101,47,27,36,176,114,102,295,144,136,169,124,56,56,65,279	XLOC_019325	XLOC_019325	DLG4	chr17:7093208-7128587	CONTROL	2GY4HR	OK	11.7317	16.2262	0.324335	-4.77015	1.84087e-06	9.5316e-05	yes
chr19	46272978	46287774	-	ENST00000348168	14	490,381,46,97,157,111,85,263,206,93,148,95,83,4738	XLOC_022990	XLOC_022990	DMPK,DMWD,SIX5	chr19:46268043-46296060	CONTROL	2GY4HR	OK	27.6709	22.7678	-0.195034	4.02102	5.79478e-05	0.00218061	yes
chr5	13690440	13944652	-	ENST00000265104	79	1804,231,152,212,215,203,205,219,245,149,121,190,114,243,182,155,316,135,137,179,203,176,114,231,267,153,130,172,198,223,213,122,134,142,201,176,241,146,153,107,134,194,187,178,172,224,212,156,163,153,199,240,238,62,218,235,201,133,87,190,239,165,145,171,206,321,85,107,215,122,107,113,176,137,221,160,84,134,161	XLOC_038114	XLOC_038114	DNAH5	chr5:13690427-14011838	CONTROL	2GY4HR	OK	0.475766	1.63745	1.23597	-5.87261	4.28991e-09	3.11825e-07	yes
chr2	220143801	220151620	+	ENST00000392086	10	439,100,109,53,122,92,102,70,203,911	XLOC_025246	XLOC_025246	DNAJB2	chr2:220143800-220151622	CONTROL	2GY4HR	OK	16.068	12.6455	-0.239524	3.04793	0.00230427	0.0480899	yes
chr13	96329384	96395199	+	ENST00000360638	5	207,110,124,74,311	XLOC_012593	XLOC_012593	DNAJC3	chr13:96329383-96447270	CONTROL	2GY4HR	OK	6.81011	9.4899	0.331819	-3.08606	0.00202827	0.0433948	yes
chr16	2286244	2288709	+	ENST00000382437	8	317,182,88,83,100,112,251,346	XLOC_016631	XLOC_016631	DNASE1L2	chr16:2205746-2318556	CONTROL	2GY4HR	OK	0.673979	1.55661	0.837065	-3.81463	0.000136386	0.00461191	yes
chr12	32831974	32898584	+	ENST00000358214	18	425,147,46,71,86,162,120,131,206,120,155,89,92,56,176,109,159,2296	XLOC_010274	XLOC_010274	DNM1L	chr12:32831973-32898584	CONTROL	2GY4HR	OK	28.3672	23.1609	-0.202768	3.72955	0.000191823	0.00622657	yes
chr1	171810621	172381857	+	ENST00000367731	20	336,73,149,203,98,160,142,135,67,138,86,70,51,113,109,111,164,226,236,4945	XLOC_001837	XLOC_001837	DNM3	chr1:171810620-172437971	CONTROL	2GY4HR	OK	0.888022	1.43911	0.482785	-3.25403	0.00113782	0.027393	yes
chr10	128593910	129250781	+	ENST00000280333	52	222,83,40,55,96,148,135,157,81,135,72,79,125,124,98,72,103,183,97,89,100,134,108,70,106,127,95,101,94,78,100,58,148,85,156,40,90,119,89,104,141,78,84,86,176,83,137,145,198,153,151,1185	XLOC_006358	XLOC_006358	DOCK1	chr10:128593909-129250781	CONTROL	2GY4HR	OK	17.5654	24.2479	0.3224	-3.79954	0.000144965	0.00485855	yes
chr2	74775999	74784663	+	ENST00000409429	5	300,299,93,184,1228	XLOC_024099	XLOC_024099	DOK1	chr2:74753771-74981946	CONTROL	2GY4HR	OK	2.48661	4.45849	0.58389	-4.56442	5.00868e-06	0.00023897	yes
chr5	176936503	176938305	-	ENST00000510389	3	155,38,384	XLOC_039326	XLOC_039326	DOK3	chr5:176909512-176938305	CONTROL	2GY4HR	OK	5.0851	3.03715	-0.515396	4.1999	2.67039e-05	0.00108532	yes
chr22	31979892	31983898	+	ENST00000425671	3	66,66,584	XLOC_030168	XLOC_030168	DRG1,SFI1	chr22:31795508-32146126	CONTROL	2GY4HR	OK	19.1045	26.9749	0.344984	-4.3941	1.11234e-05	0.000493989	yes
chr6	116691521	116759442	+	ENST00000331677	7	1.38251e+21	XLOC_040624	XLOC_040624	DSE,RP1-93H18.1	chr6:116597743-116759445	CONTROL	2GY4HR	OK	8.08148	10.9032	0.29948	-4.01044	6.06055e-05	0.00226558	yes
chr5	118171982	118324240	-	ENST00000510708	6	4800,128,192,94,90,251	XLOC_038839	XLOC_038839	DTWD2	chr5:118171975-118324240	CONTROL	2GY4HR	OK	2.07052	4.46824	0.769197	-6.17551	6.59516e-10	5.20543e-08	yes
chr15	48623492	48635570	+	ENST00000450740	7	184,138,91,44,74,70,1351	XLOC_015371	XLOC_015371	DUT	chr15:48619722-48635570	CONTROL	2GY4HR	OK	40.2549	31.4319	-0.247409	3.1815	0.00146513	0.0335855	yes
chr11	102980160	103350591	+	ENST00000375735	89	338,170,135,118,144,232,134,113,111,124,175,195,95,152,98,139,228,127,115,127,149,205,155,114,170,382,132,117,112,119,150,205,182,182,223,115,199,264,207,129,155,259,246,151,144,102,167,130,248,108,113,142,84,154,137,113,160,123,121,86,126,141,109,98,123,163,119,134,143,89,65,50,77,131,72,160,125,110,155,75,208,104,116,209,89,109,81,116,768	XLOC_008480	XLOC_008480	DYNC2H1	chr11:102980159-103350591	CONTROL	2GY4HR	OK	2.19206	3.17493	0.370442	-4.15554	3.24522e-05	0.00129573	yes
chr1	23832922	23857786	-	ENST00000361729	7	3.71819e+21	XLOC_002844	XLOC_002844	E2F2	chr1:23832921-23857786	CONTROL	2GY4HR	OK	4.49297	3.38991	-0.281711	3.03341	0.00241804	0.0499132	yes
chr12	77415026	77459360	-	ENST00000416496	12	2939,255,501,72,185,134,158,290,168,275,92,235	XLOC_011492	XLOC_011492	E2F7	chr12:77415025-77459360	CONTROL	2GY4HR	OK	3.33204	5.32365	0.468574	-4.40456	1.05998e-05	0.000476333	yes
chrX	65815484	65835873	-	ENST00000396050	6	2451,386,164,85,178,97	XLOC_051977	XLOC_051977	EDA2R	chrX:65815006-65859121	CONTROL	2GY4HR	OK	8.50898	14.2377	0.514771	-6.27934	3.40006e-10	2.75389e-08	yes
chr6	74225473	74230741	-	ENST00000316292	7	2.18423e+22	XLOC_041701	XLOC_041701	EEF1A1	chr6:74225472-74280319	CONTROL	2GY4HR	OK	164.079	209.582	0.244771	-3.79608	0.000147002	0.00491229	yes
chr17	60447579	60493837	+	ENST00000450662	12	104,53,50,90,76,143,71,120,193,184,122,473	XLOC_018996	XLOC_018996	EFCAB3	chr17:60447578-60493837	CONTROL	2GY4HR	OK	1.35591	0	-1.79769e+308	-1.79769e+308	3.50772e-11	3.0209e-09	yes
chr11	125442354	125453456	+	ENST00000343678	9	111,145,60,66,124,119,111,73,40	XLOC_008651	XLOC_008651	EI24	chr11:125439153-125454575	CONTROL	2GY4HR	OK	46.6804	65.9137	0.345022	-3.6102	0.000305965	0.00935998	yes
chr17	39845128	39848920	+	ENST00000469257	4	1931631011886	XLOC_018743	XLOC_018743	EIF1	chr17:39845127-39848920	CONTROL	2GY4HR	OK	328.276	276.532	-0.171529	3.46861	0.000523157	0.0145636	yes
chr2	37368737	37384175	-	ENST00000411537	5	107,120,134,58,124	XLOC_025731	XLOC_025731	EIF2AK2	chr2:37311593-37384320	CONTROL	2GY4HR	OK	8.31527	15.6244	0.63074	-8.59057	0	0	yes
chr11	8008855	8017716	+	ENST00000449102	8	408,70,79,137,91,136,113,224	XLOC_007796	XLOC_007796	EIF3F	chr11:8008854-8017716	CONTROL	2GY4HR	OK	46.5253	31.0147	-0.405534	3.91445	9.06089e-05	0.00323774	yes
chr4	140022745	140098383	-	ENST00000511184	7	762,158,121,165,237,84,262	XLOC_036193	XLOC_036193	ELF2	chr4:139936591-140098383	CONTROL	2GY4HR	OK	10.0658	6.48117	-0.440239	5.19131	2.08818e-07	1.24188e-05	yes
chr1	201979715	201985137	+	ENST00000367283	9	233,170,221,92,119,89,116,195,800	XLOC_002052	XLOC_002052	ELF3,RP11-510N19.5	chr1:201951499-201986316	CONTROL	2GY4HR	OK	40.5248	49.9533	0.209174	-3.29973	0.000967784	0.0240307	yes
chr2	85584117	85618875	+	ENST00000414593	10	258,74,69,68,91,123,130,76,127,992	XLOC_024160	XLOC_024160	ELMOD3	chr2:85541823-85618875	CONTROL	2GY4HR	OK	11.2463	5.96185	-0.634662	7.49937	6.41709e-14	6.59506e-12	yes
chr11	62369690	62371210	-	ENST00000439994	3	561,98,9	XLOC_009184	XLOC_009184	EML3	chr11:62369689-62382590	CONTROL	2GY4HR	OK	17.5342	13.619	-0.252687	3.47471	0.000511397	0.0142713	yes
chr19	14876961	14889353	-	ENST00000392962	7	232,131,155,116,50,201,284	XLOC_022607	XLOC_022607	EMR2	chr19:14843204-14889353	CONTROL	2GY4HR	OK	1.35585	3.26399	0.878521	-7.03462	1.99796e-12	1.88796e-10	yes
chr17	4852472	4857140	+	ENST00000522798	6	116,86,95,58,69,133	XLOC_018283	XLOC_018283	ENO3	chr17:4848946-4860426	CONTROL	2GY4HR	OK	26.0761	19.5597	-0.287549	4.20262	2.63844e-05	0.0010749	yes
chr1	51819935	51956008	-	ENST00000396122	25	2583,184,162,76,66,133,35,90,113,203,197,161,72,85,156,145,89,59,125,65,95,47,89,58,15	XLOC_003218	XLOC_003218	EPS15	chr1:51819934-52027301	CONTROL	2GY4HR	OK	8.51353	11.0406	0.259921	-3.39567	0.000684603	0.0183377	yes
chr2	26531415	26596374	+	ENST00000442141	5	110,68,108,74,139	XLOC_023737	XLOC_023737	EPT1	chr2:26531040-26618759	CONTROL	2GY4HR	OK	15.3065	20.9551	0.314102	-3.73004	0.000191451	0.00622043	yes
chr5	96249042	96251553	+	ENST00000512869	2	119161	XLOC_037305	XLOC_037305	ERAP2	chr5:96149730-96373219	CONTROL	2GY4HR	OK	3.39565	1.87612	-0.593292	4.65453	3.24726e-06	0.000161499	yes
chr7	132937829	133168951	+	ENST00000393161	10	114,189,194,184,106,243,174,145,88,157	XLOC_043585	XLOC_043585	EXOC4	chr7:132937828-133751342	CONTROL	2GY4HR	OK	32.4154	39.7278	0.203419	-3.11109	0.00186398	0.0405686	yes
chr13	37581115	37583750	+	ENST00000481013	2	93429	XLOC_012306	XLOC_012306	EXOSC8	chr13:37523911-37633850	CONTROL	2GY4HR	OK	16.2684	11.8215	-0.319299	3.069	0.00214775	0.0454367	yes
chr1	94994781	95007356	-	ENST00000334047	6	1.37116e+18	XLOC_003547	XLOC_003547	F3	chr1:94994780-95007356	CONTROL	2GY4HR	OK	2.58934	1.46123	-0.572124	3.39539	0.000685299	0.0183419	yes
chr9	130703160	130713001	-	ENST00000373084	8	2356,69,121,195,104,154,46,299	XLOC_049967	XLOC_049967	FAM102A	chr9:130702573-130743327	CONTROL	2GY4HR	OK	22.6997	28.7315	0.235644	-3.41361	0.00064108	0.0173771	yes
chr2	208445355	208490239	-	ENST00000432416	5	367152111175453	XLOC_027056	XLOC_027056	FAM119A	chr2:208104176-208490768	CONTROL	2GY4HR	OK	11.1321	8.39734	-0.281915	3.07303	0.00211899	0.0451087	yes
chr2	132222473	132249908	-	ENST00000427024	5	147137114148128	XLOC_026544	XLOC_026544	FAM128A	chr2:132222472-132250316	CONTROL	2GY4HR	OK	54.8308	38.7048	-0.34829	3.36045	0.000778162	0.0202692	yes
chr2	130939118	130948268	+	ENST00000457492	3	285148226	XLOC_024586	XLOC_024586	FAM128B	chr2:130908979-130948302	CONTROL	2GY4HR	OK	64.4222	46.2744	-0.33087	3.88046	0.00010426	0.00362651	yes
chr4	187088360	187093814	+	ENST00000502894	2	56717	XLOC_035267	XLOC_035267	FAM149A,RP11-173M11.2	chr4:187025572-187093821	CONTROL	2GY4HR	OK	2.15453	3.28486	0.421753	-3.43992	0.000581878	0.015976	yes
chr3	150377672	150421758	-	ENST00000491361	14	270,228,155,85,145,70,157,98,116,55,56,91,57,171	XLOC_033472	XLOC_033472	FAM194A	chr3:150377671-150540049	CONTROL	2GY4HR	OK	1.63803	0.13021	-2.5321	6.56032	5.36926e-11	4.5549e-09	yes
chr10	128933694	128994804	-	ENST00000522781	6	2590,71,1188,262,125,543	XLOC_007402	XLOC_007402	FAM196A	chr10:128593909-129250781	CONTROL	2GY4HR	OK	1.51006	0.581425	-0.954423	5.3276	9.95171e-08	6.15522e-06	yes
chr1	244998624	245006554	+	ENST00000366528	5	434,35,114,63,211	XLOC_002453	XLOC_002453	FAM36A	chr1:244993315-245027937	CONTROL	2GY4HR	OK	10.079	14.0139	0.329595	-3.51784	0.000435073	0.0125108	yes
chr6	82455447	82462491	-	ENST00000320172	3	4741588343	XLOC_041746	XLOC_041746	FAM46A	chr6:82201155-82462491	CONTROL	2GY4HR	OK	1.21159	0.376889	-1.16774	3.98913	6.63174e-05	0.00244419	yes
chrX	37208528	37301477	+	ENST00000463135	4	120,50,160,1433	XLOC_050580	XLOC_050580	FAM47DP,PRRG1,RP5-972B16.2,TSPAN7	chrX:37208527-38548169	CONTROL	2GY4HR	OK	6.679	11.6194	0.553712	-6.44552	1.15204e-10	9.6054e-09	yes
chr8	144806103	144813217	-	ENST00000395103	4	4790124164911	XLOC_047626	XLOC_047626	FAM83H	chr8:144806102-144816098	CONTROL	2GY4HR	OK	23.7171	31.3313	0.278419	-3.9131	9.11176e-05	0.0032491	yes
chr8	127564687	127570714	-	ENST00000304916	2	5043435	XLOC_047525	XLOC_047525	FAM84B	chr8:127564686-127725660	CONTROL	2GY4HR	OK	1.13809	1.82642	0.473003	-3.14057	0.00168618	0.0374906	yes
chr2	58390571	58468489	-	ENST00000417361	5	81,150,83,96,136	XLOC_025897	XLOC_025897	FANCL	chr2:58134785-58468508	CONTROL	2GY4HR	OK	16.2431	10.7907	-0.408983	3.96757	7.26092e-05	0.0026588	yes
chr10	90749226	90775541	+	ENST00000371875	9	110,165,137,108,61,62,82,24,1665	XLOC_006024	XLOC_006024	FAS	chr10:90639490-90775542	CONTROL	2GY4HR	OK	6.99563	11.4019	0.488492	-4.82446	1.40386e-06	7.32463e-05	yes
chr2	207630330	207656530	+	ENST00000403094	12	156,826,103,108,123,139,172,166,218,84,114,123	XLOC_025133	XLOC_025133	FASTKD2	chr2:207602486-207657233	CONTROL	2GY4HR	OK	17.8245	22.9342	0.252056	-3.20408	0.00135497	0.0313987	yes
chr4	126236557	126414087	+	ENST00000394329	17	6184,131,261,350,922,174,180,244,4349,104,307,85,179,124,217,261,3031	XLOC_034923	XLOC_034923	FAT4	chr4:126236556-126414087	CONTROL	2GY4HR	OK	1.63638	2.34004	0.357679	-3.85463	0.000115907	0.00398275	yes
chr5	107194736	107717811	-	ENST00000359660	10	2825,142,76,130,107,131,257,122,227,1059	XLOC_038767	XLOC_038767	FBXL17	chr5:107194735-107717811	CONTROL	2GY4HR	OK	5.00627	7.41814	0.393236	-3.2225	0.00127078	0.0298958	yes
chr7	5470966	5553842	-	ENST00000415009	7	1.67161e+21	XLOC_043934	XLOC_043934	FBXL18	chr7:5470965-5565103	CONTROL	2GY4HR	OK	10.1113	13.9162	0.319401	-4.57823	4.68923e-06	0.000225308	yes
chr1	16573334	16678960	-	ENST00000375592	10	4946,116,56,96,110,153,134,116,266,210	XLOC_002764	XLOC_002764	FBXO42	chr1:16573333-16678960	CONTROL	2GY4HR	OK	12.0721	6.7066	-0.587809	5.37484	7.66503e-08	4.83764e-06	yes
chr6	52916789	52938436	+	ENST00000459845	5	42,61,116,74,153	XLOC_040272	XLOC_040272	FBXO9	chr6:52866076-52965671	CONTROL	2GY4HR	OK	17.8148	23.2434	0.26599	-3.45773	0.000544753	0.0150417	yes
chr17	72858623	72866114	-	ENST00000455107	10	446,170,451,84,107,101,113,122,95,41	XLOC_020133	XLOC_020133	FDXR	chr17:72858618-72869156	CONTROL	2GY4HR	OK	37.1838	57.892	0.442706	-4.89319	9.92143e-07	5.33187e-05	yes
chr9	115948716	115983641	-	ENST00000414250	14	1463,102,107,57,142,146,68,149,98,74,69,84,115,170	XLOC_049838	XLOC_049838	FKBP15	chr9:115913221-115983641	CONTROL	2GY4HR	OK	4.94043	6.90352	0.334579	-3.26849	0.00108124	0.026329	yes
chr2	216279384	216300895	-	ENST00000426059	13	2.97143e+38	XLOC_027108	XLOC_027108	FN1	chr2:216225162-216300895	CONTROL	2GY4HR	OK	73.1146	83.7701	0.136047	-3.09423	0.00197326	0.0424314	yes
chr5	130762252	130970804	-	ENST00000296859	29	732,314,490,228,134,188,220,23,123,211,383,240,157,240,108,203,107,164,152,158,136,177,131,143,69,83,56,70,149	XLOC_038916	XLOC_038916	FNIP1,RAPGEF6	chr5:130747186-131132748	CONTROL	2GY4HR	OK	10.5316	13.093	0.2177	-3.75759	0.000171557	0.00564959	yes
chrX	49106897	49121288	-	ENST00000376207	12	1047,101,76,150,80,87,104,87,138,104,231,165	XLOC_051843	XLOC_051843	FOXP3	chrX:49091913-49121288	CONTROL	2GY4HR	OK	0.187523	1.8429	2.2852	-7.17186	7.39853e-13	7.21155e-11	yes
chr6	116254363	116381987	-	ENST00000368626	8	9.42517e+24	XLOC_041957	XLOC_041957	FRK	chr6:116253880-116421876	CONTROL	2GY4HR	OK	1.92379	4.12857	0.763635	-5.51753	3.43806e-08	2.28429e-06	yes
chr15	91411822	91426688	+	ENST00000268171	16	119,335,98,95,128,76,88,172,212,100,103,117,179,124,110,2172	XLOC_015681	XLOC_015681	FURIN	chr15:91411821-91579841	CONTROL	2GY4HR	OK	16.619	24.2978	0.379839	-5.19648	2.03095e-07	1.20996e-05	yes
chr16	31191363	31202923	+	ENST00000394533	16	185,24,151,144,165,49,34,32,103,129,101,123,100,28,40,203	XLOC_016906	XLOC_016906	FUS	chr16:31191362-31203127	CONTROL	2GY4HR	OK	193.943	228.7	0.164847	-3.34064	0.000835869	0.0212993	yes
chr2	155295104	155307257	+	ENST00000453715	3	134197334	XLOC_024756	XLOC_024756	GALNT13	chr2:154728422-155313950	CONTROL	2GY4HR	OK	5.62141	8.28356	0.387691	-3.3561	0.000790496	0.0203566	yes
chr22	38203912	38212904	+	ENST00000248924	9	258,130,101,146,154,82,171,121,330	XLOC_030248	XLOC_030248	GCAT	chr22:38203911-38213183	CONTROL	2GY4HR	OK	1.35267	2.67223	0.680837	-3.32809	0.000874428	0.0221162	yes
chr3	111839688	111852464	-	ENST00000308910	6	2931,28,46,44,68,525	XLOC_033147	XLOC_033147	GCET2	chr3:111805181-111853790	CONTROL	2GY4HR	OK	1.66398	2.52455	0.416847	-3.04099	0.002358	0.048971	yes
chr19	18496815	18499986	+	ENST00000252809	2	461890	XLOC_021650	XLOC_021650	GDF15	chr19:18451396-18665861	CONTROL	2GY4HR	OK	52.1697	122.147	0.850727	-8.82369	0	0	yes
chr12	56864736	56881913	-	ENST00000424141	17	691,63,76,61,92,131,176,50,66,58,32,58,163,79,121,99,192	XLOC_011372	XLOC_011372	GLS2	chr12:56862300-56882198	CONTROL	2GY4HR	OK	0.505842	1.67756	1.19887	-3.94353	8.02893e-05	0.00290562	yes
chr19	48111141	48206534	+	ENST00000396720	15	398,101,45,42,65,1955,176,611,180,109,61,148,94,102,1949	XLOC_022004	XLOC_022004	GLTSCR1	chr19:48111140-48206534	CONTROL	2GY4HR	OK	6.62992	4.80826	-0.321258	3.89127	9.97211e-05	0.00349723	yes
chr1	28995290	29041398	+	ENST00000361872	10	61,154,82,124,103,157,131,137,122,813	XLOC_000454	XLOC_000454	GMEB1	chr1:28995194-29045905	CONTROL	2GY4HR	OK	3.2449	4.7941	0.390301	-3.36815	0.000756747	0.0197871	yes
chr9	36214441	36277041	-	ENST00000447283	11	3156,116,182,129,210,87,212,152,451,205,150	XLOC_049272	XLOC_049272	GNE	chr9:36190759-36304967	CONTROL	2GY4HR	OK	12.3369	9.05434	-0.30935	3.90401	9.46117e-05	0.00334216	yes
chr15	82930451	82939159	-	ENST00000508475	8	2135,102,60,880,832,59,119,145	XLOC_016242	XLOC_016242	GOLGA6L3	chr15:82929688-83018160	CONTROL	2GY4HR	OK	1.44642	0.600702	-0.878749	3.99861	6.37145e-05	0.00235848	yes
chr7	1126443	1133451	+	ENST00000397092	3	4371232408	XLOC_042529	XLOC_042529	GPER	chr7:1036622-1177893	CONTROL	2GY4HR	OK	2.11893	0.469581	-1.50683	7.21709	5.31131e-13	5.20692e-11	yes
chrX	101906317	101913385	+	ENST00000361600	5	206,90,67,77,4877	XLOC_051068	XLOC_051068	GPRASP1	chrX:101854095-101972661	CONTROL	2GY4HR	OK	1.30172	0.803741	-0.482162	3.3612	0.000776046	0.020245	yes
chr12	13093709	13103733	-	ENST00000228887	3	74,67,1309	XLOC_011052	XLOC_011052	GPRC5D	chr12:13080602-13155177	CONTROL	2GY4HR	OK	2.86804	0.734786	-1.3618	6.26629	3.69742e-10	2.98054e-08	yes
chr1	109417972	109473044	+	ENST00000406462	16	32,491,303,221,135,142,123,115,155,108,129,70,176,159,214,721	XLOC_001169	XLOC_001169	GPSM2	chr1:109417971-109506126	CONTROL	2GY4HR	OK	5.164	7.75083	0.406089	-3.47869	0.000503876	0.0140845	yes
chr1	24645790	24681807	+	ENST00000361548	16	268,186,61,345,73,153,111,94,158,78,133,34,88,85,64,943	XLOC_000355	XLOC_000355	GRHL3	chr1:24620476-24799791	CONTROL	2GY4HR	OK	2.24795	0.787908	-1.04839	6.10352	1.03755e-09	8.07673e-08	yes
chr19	42505943	42569957	-	ENST00000301218	19	755,121,128,225,165,173,109,113,203,107,104,152,161,53,178,165,97,164,113	XLOC_022911	XLOC_022911	GRIK5	chr19:42502476-42585717	CONTROL	2GY4HR	OK	0.379224	1.30695	1.23733	-5.93672	2.90786e-09	2.13649e-07	yes
chr1	110230450	110236008	+	ENST00000369823	8	81,75,64,138,100,95,110,180	XLOC_001189	XLOC_001189	GSTM1,RP4-735C1.4	chr1:110198702-110318050	CONTROL	2GY4HR	OK	0.407008	1.98116	1.5826	-4.47617	7.59952e-06	0.000347941	yes
chr11	118964589	118966159	-	ENST00000375167	2	382989	XLOC_009630	XLOC_009630	H2AFX	chr11:118964588-118967119	CONTROL	2GY4HR	OK	70.7287	56.0915	-0.231867	3.1331	0.00172972	0.0382833	yes
chr5	140071194	140078213	+	ENST00000508522	12	147,119,95,125,107,98,93,127,242,116,146,135	XLOC_037626	XLOC_037626	HARS2	chr5:140044260-140078889	CONTROL	2GY4HR	OK	25.4798	18.7787	-0.305164	4.51359	6.37379e-06	0.000297426	yes
chr16	69140834	69151571	+	ENST00000306560	4	7646351013325	XLOC_017128	XLOC_017128	HAS3	chr16:69140138-69202924	CONTROL	2GY4HR	OK	64.5264	47.2434	-0.311761	5.24516	1.56145e-07	9.45149e-06	yes
chrX	152710178	152736045	-	ENST00000370232	11	744,161,114,106,99,158,91,61,67,115,137	XLOC_052569	XLOC_052569	HAUS7,TREX2	chrX:152710177-152775012	CONTROL	2GY4HR	OK	27.3142	19.8881	-0.317285	4.65055	3.31059e-06	0.000164168	yes
chr1	236712305	236767804	-	ENST00000366582	45	1985,108,158,154,168,104,134,158,150,292,140,123,46,163,126,230,128,121,118,143,103,131,242,158,169,192,136,183,191,121,211,88,95,107,117,110,102,133,211,140,101,141,216,173,82	XLOC_004840	XLOC_004840	HEATR1,RP11-385F5.4	chr1:236681299-236767842	CONTROL	2GY4HR	OK	30.5734	37.5312	0.205042	-3.2008	0.00137046	0.031693	yes
chr10	96261192	96361855	+	ENST00000441434	20	50,36,64,41,227,182,143,196,96,137,161,139,138,83,119,116,159,96,76,570	XLOC_006076	XLOC_006076	HELLS,RP11-119K6.6	chr10:96162260-96373662	CONTROL	2GY4HR	OK	19.0371	14.1784	-0.294675	4.25233	2.11557e-05	0.000884122	yes
chr1	70819664	70833703	+	ENST00000432224	4	1227,1,93,403	XLOC_000917	XLOC_000917	HHLA3	chr1:70725534-70833706	CONTROL	2GY4HR	OK	3.85128	6.93655	0.588397	-5.44269	5.24814e-08	3.40708e-06	yes
chr7	139246317	139417282	-	ENST00000263551	15	11826,160,247,281,179,142,121,207,162,184,86,119,123,1083,18	XLOC_045028	XLOC_045028	HIPK2	chr7:139246315-139720123	CONTROL	2GY4HR	OK	18.7589	25.4372	0.304542	-5.23147	1.68167e-07	1.01073e-05	yes
chr6	12008995	12120390	+	ENST00000491710	4	113,142,53,267	XLOC_039709	XLOC_039709	HIVEP1,RP11-456H18.2	chr6:12007902-12165232	CONTROL	2GY4HR	OK	5.71524	3.7847	-0.412171	4.04514	5.22928e-05	0.00198759	yes
chr21	38123493	38362536	-	ENST00000336648	12	3225,213,114,160,67,271,182,943,162,145,134,78	XLOC_029603	XLOC_029603	HLCS	chr21:38070663-38362668	CONTROL	2GY4HR	OK	4.95078	7.42786	0.405694	-4.75918	1.94379e-06	0.000100188	yes
chrX	80369200	80457748	-	ENST00000358130	7	1529,137,53,29,29,137,512	XLOC_052095	XLOC_052095	HMGN5	chrX:80369199-80554046	CONTROL	2GY4HR	OK	3.85673	1.88972	-0.713391	4.20541	2.60605e-05	0.00106298	yes
chr4	83345782	83351294	-	ENST00000502762	9	254,104,92,170,114,131,161,168,893	XLOC_035862	XLOC_035862	HNRPDL	chr4:83343716-83382244	CONTROL	2GY4HR	OK	41.1022	49.6412	0.18876	-3.06961	0.00214339	0.045401	yes
chr12	54402824	54406547	+	ENST00000040584	2	6801674	XLOC_010407	XLOC_010407	HOXC8	chr12:54377233-54449814	CONTROL	2GY4HR	OK	3.29889	1.99586	-0.502509	3.15607	0.00159911	0.0360494	yes
chr22	29138019	29153498	+	ENST00000216027	6	300,96,89,144,47,432	XLOC_030123	XLOC_030123	HSCB	chr22:29083730-29153503	CONTROL	2GY4HR	OK	5.80449	2.61448	-0.797569	5.08114	3.75183e-07	2.14144e-05	yes
chr19	5681047	5688532	+	ENST00000423665	8	235,86,130,111,91,93,165,605	XLOC_021402	XLOC_021402	HSD11B1L	chr19:5678430-5688532	CONTROL	2GY4HR	OK	5.00521	3.09248	-0.481507	4.21265	2.52396e-05	0.00103571	yes
chrX	148674181	148856110	-	ENST00000439801	3	7781159413	XLOC_052531	XLOC_052531	HSFX2	chrX:148674180-148858525	CONTROL	2GY4HR	OK	1.89688	0.205412	-2.22295	8.33065	0	0	yes
chr6	31783149	31785723	+	ENST00000375652	2	4591619	XLOC_040021	XLOC_040021	HSPA1A	chr6:31783148-31785723	CONTROL	2GY4HR	OK	80.2165	50.7447	-0.457921	4.9195	8.6766e-07	4.73773e-05	yes
chr6	31795728	31796805	+	ENST00000418382	3	155,479,62	XLOC_040022	XLOC_040022	HSPA1B	chr6:31795509-31798031	CONTROL	2GY4HR	OK	75.2445	48.2478	-0.444393	4.71456	2.42239e-06	0.000122993	yes
chr7	75931366	75933577	+	ENST00000447574	2	1816276	XLOC_043164	XLOC_043164	HSPB1	chr7:75931365-75933612	CONTROL	2GY4HR	OK	468.955	376.667	-0.219145	3.49591	0.000472446	0.0133486	yes
chr1	22148738	22222816	-	ENST00000457597	96	1243,103,83,70,78,75,56,122,171,244,221,98,108,109,99,144,111,116,147,109,266,97,204,260,179,195,184,134,140,141,151,141,151,147,151,138,151,135,151,138,151,135,151,135,145,132,151,150,154,135,142,152,125,180,100,110,167,58,86,127,113,230,80,92,191,140,94,49,86,127,113,111,118,179,176,140,67,58,86,127,147,196,179,163,146,151,144,131,119,254,128,160,58,109,44,148	XLOC_002829	XLOC_002829	HSPG2	chr1:22138757-22263790	CONTROL	2GY4HR	OK	47.4767	63.7212	0.294277	-5.16228	2.43966e-07	1.43834e-05	yes
chr1	43916825	43919387	-	ENST00000372433	8	157,116,69,49,78,114,84,121	XLOC_003128	XLOC_003128	HYI	chr1:43855552-43922666	CONTROL	2GY4HR	OK	2.61534	1.64895	-0.461257	3.27366	0.00106163	0.0259444	yes
chr7	8152814	8301911	-	ENST00000402384	14	860,269,41,62,52,97,98,125,198,123,72,165,95,187	XLOC_043968	XLOC_043968	ICA1	chr7:8152813-8384529	CONTROL	2GY4HR	OK	0.533013	1.26052	0.860733	-3.62514	0.000288801	0.00887483	yes
chr17	62079956	62097994	-	ENST00000425257	6	329,320,266,104,81,111	XLOC_020066	XLOC_020066	ICAM2	chr17:62073430-62097994	CONTROL	2GY4HR	OK	1.23566	0.134329	-2.21907	4.11067	3.94508e-05	0.0015408	yes
chr6	52866109	52926702	-	ENST00000356971	15	3992,122,128,148,190,320,167,171,132,79,121,54,272,110,308	XLOC_041601	XLOC_041601	ICK	chr6:52866076-52965671	CONTROL	2GY4HR	OK	2.85463	1.44661	-0.67972	5.94459	2.77145e-09	2.0451e-07	yes
chr20	30192751	30194318	+	ENST00000376112	2	865462	XLOC_027920	XLOC_027920	ID1	chr20:30182315-30194318	CONTROL	2GY4HR	OK	200.07	162.474	-0.208148	3.28891	0.00100576	0.0248647	yes
chr10	91092241	91100728	+	ENST00000371811	2	1432310	XLOC_006028	XLOC_006028	IFIT3	chr10:90973325-91180758	CONTROL	2GY4HR	OK	3.10989	0.679742	-1.52063	7.87289	3.55271e-15	3.84892e-13	yes
chr16	1560431	1657300	-	ENST00000458658	24	720,141,166,212,206,182,128,143,132,95,190,63,199,131,165,130,117,127,91,72,203,8,173,179	XLOC_017328	XLOC_017328	IFT140,Z97652.2	chr16:1543359-1752087	CONTROL	2GY4HR	OK	9.33186	7.2806	-0.248221	3.37355	0.000742043	0.0194775	yes
chr9	26956341	27062928	+	ENST00000380062	20	173,138,135,48,98,60,59,61,138,62,143,40,79,53,97,126,163,125,60,312	XLOC_048020	XLOC_048020	IFT74	chr9:26903683-27062928	CONTROL	2GY4HR	OK	5.73591	10.178	0.57348	-5.0197	5.17524e-07	2.90994e-05	yes
chr17	38599320	38613983	+	ENST00000269593	4	10161571341282	XLOC_018723	XLOC_018723	IGFBP4	chr17:38599319-38613983	CONTROL	2GY4HR	OK	737.775	858.291	0.151304	-27.4067	0	0	yes
chr4	57896939	57976732	-	ENST00000295666	5	563126116109689	XLOC_035690	XLOC_035690	IGFBP7,RP11-738E22.2	chr4:57829535-58071676	CONTROL	2GY4HR	OK	69.9579	52.0438	-0.295808	3.04851	0.00229976	0.0480254	yes
chrX	130407483	130423358	-	ENST00000361420	20	422,123,278,287,287,287,287,278,290,32,70,120,278,293,284,287,281,26,136,170	XLOC_052379	XLOC_052379	IGSF1	chrX:130407479-130712980	CONTROL	2GY4HR	OK	0.871383	2.09076	0.875202	-4.86557	1.14126e-06	6.07563e-05	yes
chr3	151151282	151176505	-	ENST00000282466	6	5.1039e+19	XLOC_033483	XLOC_033483	IGSF10	chr3:150803483-151178838	CONTROL	2GY4HR	OK	3.59802	6.31369	0.562337	-5.46809	4.54905e-08	2.97595e-06	yes
chr3	159706537	159713458	+	ENST00000480787	6	424,145,41,41,143,267	XLOC_032137	XLOC_032137	IL12A	chr3:159631188-159943086	CONTROL	2GY4HR	OK	3.24447	1.45099	-0.804703	4.65645	3.21716e-06	0.000160236	yes
chr7	128032331	128046004	-	ENST00000469328	14	751,83,143,144,143,95,90,199,109,203,74,101,48,183	XLOC_044919	XLOC_044919	IMPDH1	chr7:128032330-128050306	CONTROL	2GY4HR	OK	101.566	80.9272	-0.227164	3.88629	0.000101788	0.0035587	yes
chr12	108955741	108963143	+	ENST00000338291	7	771,95,113,110,78,99,536	XLOC_010720	XLOC_010720	ISCU	chr12:108955740-108963158	CONTROL	2GY4HR	OK	18.8617	26.7161	0.348135	-3.38498	0.000711847	0.0189037	yes
chr16	47188298	47495179	-	ENST00000320640	18	1391,117,82,124,78,43,108,150,172,94,81,64,94,74,57,145,72,430	XLOC_017659	XLOC_017659	ITFG1	chr16:47188198-47735434	CONTROL	2GY4HR	OK	19.4625	26.4585	0.307091	-3.38239	0.000718581	0.0189641	yes
chr16	31271288	31344213	+	ENST00000287497	30	125,105,103,70,117,130,145,153,150,73,129,142,140,209,130,163,154,131,73,141,122,79,83,75,107,83,113,101,110,1256	XLOC_016908	XLOC_016908	ITGAM	chr16:31271287-31394318	CONTROL	2GY4HR	OK	1.42133	0.696678	-0.713027	3.45415	0.000552028	0.0152179	yes
chr3	4535034	4889286	+	ENST00000423119	59	255,75,107,70,115,86,158,98,83,146,95,44,154,99,160,141,158,172,119,197,251,141,153,187,138,58,161,170,65,137,125,200,251,125,128,120,184,148,111,132,190,180,253,200,110,95,122,104,192,122,175,164,195,92,139,165,160,161,1463	XLOC_031047	XLOC_031047	ITPR1	chr3:4535033-4928977	CONTROL	2GY4HR	OK	1.71515	2.66916	0.442264	-4.16195	3.15537e-05	0.00126281	yes
chr14	75898823	75939402	+	ENST00000413024	4	2162231043409	XLOC_013836	XLOC_013836	JDP2	chr14:75891602-75939545	CONTROL	2GY4HR	OK	4.88394	3.17591	-0.430358	4.92527	8.42435e-07	4.6148e-05	yes
chr11	105921826	105948622	-	ENST00000393121	3	3356244583	XLOC_009530	XLOC_009530	KBTBD3	chr11:105921824-105969419	CONTROL	2GY4HR	OK	1.69665	1.06384	-0.466765	3.14994	0.00163303	0.036644	yes
chr11	47593750	47600521	-	ENST00000395288	4	1592106617141	XLOC_009058	XLOC_009058	KBTBD4	chr11:47586857-47606213	CONTROL	2GY4HR	OK	12.6598	6.74555	-0.629547	5.97397	2.3155e-09	1.72361e-07	yes
chr1	6111597	6160523	+	ENST00000378083	15	217,43,37,79,44,44,43,86,44,85,120,94,120,88,1978	XLOC_000092	XLOC_000092	KCNAB2	chr1:5922817-6161253	CONTROL	2GY4HR	OK	5.02405	3.59161	-0.335635	3.32567	0.000882062	0.0222596	yes
chr17	40308913	40333296	-	ENST00000264661	17	223,704,73,106,352,38,244,249,199,194,207,157,243,127,146,233,408	XLOC_019781	XLOC_019781	KCNH4	chr17:40308912-40333296	CONTROL	2GY4HR	OK	1.20667	0.689598	-0.559513	3.50846	0.000450714	0.0128735	yes
chr17	7743222	7757321	+	ENST00000448097	23	120,119,142,141,98,219,92,161,197,347,2182,126,105,205,64,71,148,114,187,141,126,170,505	XLOC_018339	XLOC_018339	KDM6B	chr17:7739441-7758107	CONTROL	2GY4HR	OK	5.29122	4.06643	-0.263285	3.26079	0.00111103	0.026843	yes
chr2	27309615	27323619	+	ENST00000260599	8	604,116,134,72,146,88,157,1086	XLOC_023748	XLOC_023748	KHK	chr2:27309614-27341983	CONTROL	2GY4HR	OK	6.7781	4.24294	-0.468439	3.93502	8.31893e-05	0.00300737	yes
chr15	64657193	64673709	-	ENST00000300035	4	1081,162,80,184	XLOC_016081	XLOC_016081	KIAA0101	chr15:64657192-64673709	CONTROL	2GY4HR	OK	34.7978	25.7084	-0.302737	3.13225	0.00173473	0.0383445	yes
chr14	70078310	70181861	+	ENST00000342745	6	2.352e+18	XLOC_013791	XLOC_013791	KIAA0247	chr14:70078309-70181861	CONTROL	2GY4HR	OK	3.29425	5.16375	0.449484	-4.17947	2.92192e-05	0.00117631	yes
chr1	155882834	155904191	-	ENST00000368321	14	1277,91,112,173,253,57,60,211,163,52,79,128,216,64	XLOC_004045	XLOC_004045	KIAA0907	chr1:155882833-155904191	CONTROL	2GY4HR	OK	12.5699	8.33803	-0.41048	5.14185	2.72045e-07	1.59284e-05	yes
chr18	34408651	34805287	+	ENST00000383055	11	508,35,142,94,115,127,655,107,181,108,3307	XLOC_020769	XLOC_020769	KIAA1328	chr18:34376034-34805287	CONTROL	2GY4HR	OK	0.939747	1.74262	0.617533	-4.35911	1.3059e-05	0.00056881	yes
chr9	5656584	5774298	+	ENST00000449720	24	106,79,107,142,136,91,88,144,48,152,203,38,89,160,138,119,728,158,136,286,191,177,188,340	XLOC_047901	XLOC_047901	KIAA1432	chr9:5628777-5833117	CONTROL	2GY4HR	OK	6.21016	8.4814	0.311688	-3.25186	0.00114651	0.0275438	yes
chr2	176856967	176867567	-	ENST00000445472	4	179,41,88,327	XLOC_026826	XLOC_026826	KIAA1715	chr2:176788619-176867567	CONTROL	2GY4HR	OK	5.66636	8.89155	0.450554	-4.58817	4.47159e-06	0.00021546	yes
chr15	69706253	69740756	+	ENST00000352331	22	562,69,128,105,136,109,170,112,121,102,79,119,123,158,157,173,179,251,82,81,70,625	XLOC_015494	XLOC_015494	KIF23,RPLP1	chr15:69591236-69748260	CONTROL	2GY4HR	OK	311.492	219.676	-0.349218	4.73817	2.15655e-06	0.000110651	yes
chr10	7797192	7829959	-	ENST00000379562	13	913,100,99,68,50,129,60,48,181,122,43,94,176	XLOC_006474	XLOC_006474	KIN	chr10:7795187-7829959	CONTROL	2GY4HR	OK	4.04608	6.49242	0.472888	-3.12952	0.00175091	0.0386267	yes
chr12	88886566	88939813	-	ENST00000357116	10	4392,76,67,109,83,156,170,62,113,14	XLOC_011519	XLOC_011519	KITLG	chr12:88886565-88974238	CONTROL	2GY4HR	OK	1.4076	2.29029	0.486793	-3.38078	0.000722799	0.0190606	yes
chr19	45843998	45854778	+	ENST00000391946	13	106,265,230,69,219,87,101,173,90,37,106,63,234	XLOC_021968	XLOC_021968	KLC3	chr19:45843997-45873902	CONTROL	2GY4HR	OK	6.84472	3.89504	-0.563773	4.724	2.31251e-06	0.000117942	yes
chr2	10182976	10187897	+	ENST00000401510	3	222269120	XLOC_023617	XLOC_023617	KLF11	chr2:10179259-10194963	CONTROL	2GY4HR	OK	6.05155	2.63819	-0.830223	6.12844	8.87437e-10	6.92405e-08	yes
chr19	1852398	1863648	-	ENST00000250916	2	2361608	XLOC_022365	XLOC_022365	KLF16	chr19:1852397-1863648	CONTROL	2GY4HR	OK	14.6922	10.2547	-0.359581	3.33763	0.00084495	0.0215146	yes
chr3	183353293	183402302	+	ENST00000454652	9	288,90,62,980,184,118,188,188,5428	XLOC_032280	XLOC_032280	KLHL24	chr3:183353292-183402302	CONTROL	2GY4HR	OK	0.721394	2.30142	1.1601	-4.02066	5.80345e-05	0.00218145	yes
chr1	241695434	241755590	+	ENST00000366558	15	364,69,97,89,48,87,165,71,121,147,57,82,62,59,335	XLOC_002427	XLOC_002427	KMO	chr1:241695433-241964957	CONTROL	2GY4HR	OK	1.00687	0.132887	-2.0251	4.49869	6.83738e-06	0.000316025	yes
chr12	52708085	52715182	-	ENST00000293670	9	517,31,220,125,164,95,60,208,446	XLOC_011288	XLOC_011288	KRT83	chr12:52231870-52800176	CONTROL	2GY4HR	OK	26.8988	18.4424	-0.37743	3.59323	0.000326604	0.00991117	yes
chr12	50794650	50855270	+	ENST00000518561	12	161,48,147,155,75,136,103,110,53,212,103,352	XLOC_010354	XLOC_010354	LARP4	chr12:50794649-50873864	CONTROL	2GY4HR	OK	17.282	20.9757	0.193695	-3.07058	0.00213644	0.0452818	yes
chr21	40777786	40817659	-	ENST00000358268	10	752,117,103,84,137,514,331,80,153,283	XLOC_029633	XLOC_029633	LCA5L	chr21:40752039-40817731	CONTROL	2GY4HR	OK	1.14748	0.379298	-1.107	3.28087	0.00103486	0.0254364	yes
chr2	30670269	30785059	+	ENST00000476535	4	120,168,198,47	XLOC_023784	XLOC_023784	LCLAT1	chr2:30670091-30868099	CONTROL	2GY4HR	OK	12.6883	15.7552	0.216491	-3.16185	0.00156769	0.0354822	yes
chr20	62339438	62367494	+	ENST00000369967	7	1.02611e+20	XLOC_028292	XLOC_028292	LIME1,SLC2A4RG,ZGPAT	chr20:62289162-62374858	CONTROL	2GY4HR	OK	48.6428	39.1231	-0.217792	3.52359	0.000425747	0.012326	yes
chr11	74201853	74204956	-	ENST00000310109	2	1556673	XLOC_009374	XLOC_009374	LIPT2	chr11:74201852-74209578	CONTROL	2GY4HR	OK	1.18956	2.11716	0.576491	-3.21786	0.00129153	0.0302585	yes
chr5	126112315	126172712	+	ENST00000261366	11	1.24416e+33	XLOC_037481	XLOC_037481	LMNB1	chr5:126112314-126172712	CONTROL	2GY4HR	OK	46.3235	33.196	-0.33322	4.73971	2.14024e-06	0.00010998	yes
chr13	76378421	76419504	+	ENST00000447038	18	256,719,29,117,142,432,308,114,161,106,60,56,25,104,92,355,65,41	XLOC_012513	XLOC_012513	LMO7	chr13:76194569-76435846	CONTROL	2GY4HR	OK	25.3634	32.2782	0.241085	-3.51918	0.000432884	0.0124584	yes
chr3	100119291	100175032	+	ENST00000466996	4	1992188213411	XLOC_031668	XLOC_031668	LNP1	chr3:100082274-100175163	CONTROL	2GY4HR	OK	4.27032	2.36597	-0.590499	5.04047	4.64391e-07	2.63734e-05	yes
chr5	96314412	96373219	+	ENST00000417755	18	15,840,138,131,120,154,113,131,131,160,88,183,156,184,161,140,81,9113	XLOC_037306	XLOC_037306	LNPEP	chr5:96149730-96373219	CONTROL	2GY4HR	OK	3.64797	5.08556	0.332235	-3.95122	7.77545e-05	0.00281989	yes
chr2	74763838	74782817	-	ENST00000413469	5	217,214,163,324,78	XLOC_026050	XLOC_026050	LOXL3	chr2:74753771-74981946	CONTROL	2GY4HR	OK	1.50633	0.268259	-1.72548	5.7973	6.739e-09	4.81612e-07	yes
chr1	53711212	53793821	-	ENST00000347547	17	1516,176,172,68,224,152,141,139,118,227,174,125,119,128,122,119,360	XLOC_003248	XLOC_003248	LRP8	chr1:53692563-53802890	CONTROL	2GY4HR	OK	15.9986	20.1854	0.232461	-3.96805	7.24621e-05	0.00265627	yes
chr10	72058732	72142391	-	ENST00000358141	4	2532,167,144,86	XLOC_006944	XLOC_006944	LRRC20	chr10:72058728-72142391	CONTROL	2GY4HR	OK	19.695	14.7056	-0.292134	4.22262	2.4148e-05	0.000992111	yes
chr9	140063210	140064503	-	ENST00000371542	2	427780	XLOC_050101	XLOC_050101	LRRC26	chr9:140063209-140064503	CONTROL	2GY4HR	OK	1.16197	0.310938	-1.31828	4.09527	4.21671e-05	0.00163376	yes
chr10	134145614	134166899	+	ENST00000368615	8	146,257,130,58,152,372,146,513	XLOC_006380	XLOC_006380	LRRC27	chr10:134145613-134195010	CONTROL	2GY4HR	OK	2.13569	1.26602	-0.522908	3.44083	0.000579927	0.0159353	yes
chr1	100614409	100643771	-	ENST00000442964	9	244,139,152,145,136,156,105,236,80	XLOC_003577	XLOC_003577	LRRC39	chr1:100598646-100643771	CONTROL	2GY4HR	OK	1.66913	0	-1.79769e+308	-1.79769e+308	2.09133e-12	1.97072e-10	yes
chr3	54952264	54962101	-	ENST00000273286	3	655596169	XLOC_032894	XLOC_032894	LRTM1	chr3:54156573-55108584	CONTROL	2GY4HR	OK	0.0677041	1.46545	3.07477	-4.50564	6.61732e-06	0.000307105	yes
chr17	7760005	7761172	-	ENST00000335155	3	156183471	XLOC_019344	XLOC_019344	LSMD1	chr17:7760000-7786574	CONTROL	2GY4HR	OK	82.2115	57.8425	-0.35157	5.01559	5.28721e-07	2.96799e-05	yes
chr8	143781529	143786497	+	ENST00000518841	3	5191132579	XLOC_046501	XLOC_046501	LY6K	chr8:143530790-143859640	CONTROL	2GY4HR	OK	5.70463	3.40791	-0.515179	4.0153	5.93713e-05	0.00222433	yes
chr8	143845752	143857516	-	ENST00000523332	5	253,104,22,101,192	XLOC_047605	XLOC_047605	LYNX1	chr8:143530790-143859640	CONTROL	2GY4HR	OK	1.52642	0.875674	-0.555687	3.62569	0.000288186	0.00887196	yes
chr15	100267614	100273766	-	ENST00000332728	4	2322,289,99,216	XLOC_016338	XLOC_016338	LYSMD4	chr15:100106132-100273766	CONTROL	2GY4HR	OK	5.26724	1.36932	-1.34719	10.1464	0	0	yes
chr1	39796810	39952659	+	ENST00000289893	64	5515,149,215,149,233,149,233,224,518,176,123,208,317,166,156,117,62,241,129,199,495,1471,161,170,166,159,326,84,241,206,119,107,218,203,8,231,226,122,101,101,173,155,197,128,173,155,206,119,169,159,194,128,143,188,120,163,162,154,74,17,117,211,129,1449	XLOC_000574	XLOC_000574	MACF1	chr1:39546987-39952789	CONTROL	2GY4HR	OK	31.2316	18.7614	-0.509632	10.1156	0	0	yes
chr7	1855430	2272580	-	ENST00000402746	17	434,190,210,90,88,56,140,144,86,61,114,130,81,124,138,179,73	XLOC_043908	XLOC_043908	MAD1L1	chr7:1855382-2272878	CONTROL	2GY4HR	OK	16.7329	23.5122	0.340144	-4.16246	3.14835e-05	0.00126149	yes
chr22	38609828	38612510	+	ENST00000426621	2	682083	XLOC_030256	XLOC_030256	MAFF	chr22:38597888-38612518	CONTROL	2GY4HR	OK	3.77681	2.34272	-0.477569	3.27803	0.00104534	0.0256569	yes
chrX	148769894	148798119	+	ENST00000412632	5	60,146,95,73,706	XLOC_051422	XLOC_051422	MAGEA11	chrX:148674180-148858525	CONTROL	2GY4HR	OK	0	1.14556	1.79769e+308	1.79769e+308	3.83191e-12	3.51358e-10	yes
chr1	113933094	114228545	+	ENST00000307546	21	877,116,119,209,174,79,57,94,188,605,31,156,91,192,188,185,102,126,143,138,3026	XLOC_001243	XLOC_001243	MAGI3	chr1:113933093-114228545	CONTROL	2GY4HR	OK	2.8623	4.0542	0.348126	-3.44115	0.000579252	0.0159297	yes
chr3	51422126	51426693	+	ENST00000446668	5	741127137141357	XLOC_031420	XLOC_031420	MANF	chr3:51422125-51426828	CONTROL	2GY4HR	OK	24.7776	17.0713	-0.372539	3.75872	0.000170783	0.005635	yes
chr2	128064980	128100805	-	ENST00000344908	16	400,177,129,131,148,206,92,67,79,130,87,113,99,40,118,103	XLOC_026462	XLOC_026462	MAP3K2	chr2:128056305-128146041	CONTROL	2GY4HR	OK	5.88764	8.23724	0.335809	-3.59115	0.000329219	0.009955	yes
chr2	102472439	102481465	+	ENST00000418101	5	161,86,221,230,73	XLOC_024347	XLOC_024347	MAP4K4	chr2:102313311-102511151	CONTROL	2GY4HR	OK	38.7973	44.9578	0.147374	-3.53199	0.000412445	0.0120022	yes
chr4	156289654	156298122	-	ENST00000393834	5	307,320,84,138,199	XLOC_036310	XLOC_036310	MAP9	chr4:156226163-156298122	CONTROL	2GY4HR	OK	2.28153	3.65286	0.470662	-4.28736	1.8081e-05	0.000761235	yes
chr22	51041562	51049977	+	ENST00000445746	10	365,93,1222,75,172,109,107,70,98,842	XLOC_030413	XLOC_030413	MAPK8IP2	chr22:51007289-51051290	CONTROL	2GY4HR	OK	3.19371	1.76986	-0.590282	4.56284	5.04664e-06	0.000239772	yes
chr16	1756192	1820318	+	ENST00000250894	32	466,120,70,91,141,246,102,118,11,17,57,152,81,130,56,170,126,95,158,165,182,189,119,80,67,148,171,113,38,179,149,1614	XLOC_016610	XLOC_016610	MAPK8IP3	chr16:1756191-1821710	CONTROL	2GY4HR	OK	10.9611	8.92227	-0.205802	3.24831	0.00116091	0.0278113	yes
chr6	114178373	114184648	+	ENST00000368635	2	6503789	XLOC_040616	XLOC_040616	MARCKS	chr6:114178372-114184648	CONTROL	2GY4HR	OK	13.7725	10.0071	-0.319376	3.52666	0.00042084	0.0122047	yes
chr19	45754550	45790921	+	ENST00000262893	11	347,200,53,48,226,56,236,119,99,109,179	XLOC_021967	XLOC_021967	MARK4	chr19:45754549-45808541	CONTROL	2GY4HR	OK	3.7231	2.62193	-0.350644	3.19303	0.00140788	0.0324481	yes
chr20	3827330	3838581	+	ENST00000441852	3	220183299	XLOC_027746	XLOC_027746	MAVS	chr20:3827329-3857004	CONTROL	2GY4HR	OK	18.7148	23.2905	0.218733	-3.17654	0.00149042	0.0340503	yes
chr2	207602487	207630444	-	ENST00000374412	12	748,68,50,51,139,163,141,496,142,134,112,470	XLOC_027048	XLOC_027048	MDH1B	chr2:207602486-207657233	CONTROL	2GY4HR	OK	4.41746	1.98382	-0.800541	5.8184	5.94139e-09	4.26401e-07	yes
chr12	69201967	69233647	+	ENST00000258148	9	304,84,74,133,49,160,155,77,593	XLOC_010546	XLOC_010546	MDM2	chr12:69201891-69239214	CONTROL	2GY4HR	OK	22.8824	51.7431	0.815923	-13.0858	0	0	yes
chr17	60019967	60142643	-	ENST00000262436	30	3994,100,173,148,185,158,142,223,191,219,462,189,223,161,916,196,214,90,121,81,213,683,110,162,194,197,145,168,234,142	XLOC_020036	XLOC_020036	MED13	chr17:60013712-60142643	CONTROL	2GY4HR	OK	10.6359	15.0946	0.350106	-3.91739	8.95145e-05	0.00321553	yes
chr15	100106133	100256627	+	ENST00000346108	11	176,195,203,137,219,59,187,23,126,126,4032	XLOC_015719	XLOC_015719	MEF2A	chr15:100106132-100273766	CONTROL	2GY4HR	OK	2.66211	6.74035	0.928993	-9.3673	0	0	yes
chr2	172173466	172290619	-	ENST00000375258	10	7406,65,106,139,63,49,370,91,154,226	XLOC_026785	XLOC_026785	METTL8	chr2:172172273-172341562	CONTROL	2GY4HR	OK	12.7413	17.2554	0.303277	-4.1453	3.39368e-05	0.00135025	yes
chr19	1554671	1568149	-	ENST00000402693	2	2251686	XLOC_022358	XLOC_022358	MEX3D	chr19:1554670-1568149	CONTROL	2GY4HR	OK	6.02284	3.86491	-0.44362	4.25072	2.13087e-05	0.000889422	yes
chr1	17300997	17304857	-	ENST00000375534	8	521,73,87,44,86,26,86,125	XLOC_002782	XLOC_002782	MFAP2	chr1:17300996-17338469	CONTROL	2GY4HR	OK	0	1.46861	1.79769e+308	1.79769e+308	4.55762e-11	3.88574e-09	yes
chr17	19286755	19290556	-	ENST00000299610	6	1267,182,96,154,78,93	XLOC_019483	XLOC_019483	MFAP4	chr17:19244549-19290556	CONTROL	2GY4HR	OK	1.42258	0.110534	-2.55491	6.14079	8.21129e-10	6.43621e-08	yes
chr4	675618	683060	-	ENST00000347950	8	547,109,157,152,119,137,92,278	XLOC_035320	XLOC_035320	MFSD7	chr4:666224-683944	CONTROL	2GY4HR	OK	0.519296	1.26535	0.890632	-4.18952	2.79539e-05	0.00113207	yes
chr2	135011830	135206468	+	ENST00000281923	16	385,164,76,89,71,161,169,134,133,133,149,146,116,74,157,248	XLOC_024657	XLOC_024657	MGAT5	chr2:134877488-135212331	CONTROL	2GY4HR	OK	10.3316	13.1644	0.242309	-3.15461	0.00160712	0.0361819	yes
chr18	19320715	19450918	+	ENST00000261537	21	1058,171,129,104,66,204,183,144,133,107,197,151,132,86,161,181,192,78,113,100,6431	XLOC_020704	XLOC_020704	MIB1	chr18:19320714-19450918	CONTROL	2GY4HR	OK	7.11827	10.104	0.350264	-3.74329	0.000181624	0.00592945	yes
chrX	38660743	38665790	+	ENST00000336949	2	29231854	XLOC_050596	XLOC_050596	MID1IP1	chrX:38660045-38665790	CONTROL	2GY4HR	OK	22.4035	17.1465	-0.267426	3.16907	0.00152929	0.0347054	yes
chr16	14280660	14355499	+	ENST00000341243	15	232,65,55,75,161,178,137,247,132,1034,155,161,137,60,733	XLOC_016730	XLOC_016730	MKL2	chr16:14165202-14360629	CONTROL	2GY4HR	OK	8.44737	11.0131	0.26523	-3.66264	0.000249631	0.00785563	yes
chr4	185615772	185655460	-	ENST00000281453	13	783,156,61,47,78,108,69,236,60,105,117,48,290	XLOC_036501	XLOC_036501	MLF1IP	chr4:185570766-185655460	CONTROL	2GY4HR	OK	5.38094	7.57066	0.341417	-3.10306	0.00191533	0.0414212	yes
chr7	104654212	104703824	+	ENST00000474203	6	770,73,140,184,114,26	XLOC_043391	XLOC_043391	MLL5	chr7:104653871-105039755	CONTROL	2GY4HR	OK	5.08603	9.71812	0.647494	-7.56381	3.90799e-14	4.09052e-12	yes
chr2	238449440	238462634	+	ENST00000434770	6	160,92,77,57,100,302	XLOC_025393	XLOC_025393	MLPH	chr2:238394070-238463961	CONTROL	2GY4HR	OK	90.1523	77.2098	-0.154974	3.72451	0.000195693	0.00632201	yes
chr17	2289605	2304354	-	ENST00000404961	7	269,819,192,111,41,579,420	XLOC_019252	XLOC_019252	MNT	chr17:2286971-2304446	CONTROL	2GY4HR	OK	8.01119	4.57209	-0.560868	7.03744	1.95799e-12	1.85534e-10	yes
chr15	79132903	79190072	+	ENST00000379535	12	114,46,67,86,80,25,88,101,88,172,84,747	XLOC_015579	XLOC_015579	MORF4L1	chr15:79132902-79190475	CONTROL	2GY4HR	OK	9.07235	4.22533	-0.764135	6.06771	1.29749e-09	1.00542e-07	yes
chr1	2252692	2323146	-	ENST00000378531	14	326,46,79,133,166,123,110,96,87,90,110,98,71,249	XLOC_002598	XLOC_002598	MORN1	chr1:2252691-2356219	CONTROL	2GY4HR	OK	5.96809	3.54021	-0.522242	4.7008	2.59139e-06	0.000131181	yes
chr10	99374311	99379443	-	ENST00000449993	4	1857,109,114,99	XLOC_007188	XLOC_007188	MORN4	chr10:99344079-99436191	CONTROL	2GY4HR	OK	4.32543	6.0467	0.335001	-3.15549	0.0016023	0.0360975	yes
chr14	23299092	23304239	+	ENST00000448164	5	65,60,67,64,858	XLOC_013539	XLOC_013539	MRPL52	chr14:23299091-23304246	CONTROL	2GY4HR	OK	32.363	23.7696	-0.308611	3.10182	0.00192337	0.0415424	yes
chr15	89010684	89022222	+	ENST00000325844	6	329,116,98,129,65,1119	XLOC_015650	XLOC_015650	MRPS11	chr15:89010683-89022222	CONTROL	2GY4HR	OK	33.2671	24.907	-0.28942	3.06165	0.00220122	0.0463659	yes
chr16	56642111	56643409	+	ENST00000245185	3	484,65,234	XLOC_017019	XLOC_017019	MT2A	chr16:56642110-56643409	CONTROL	2GY4HR	OK	36.444	18.3786	-0.684589	6.41281	1.42864e-10	1.18825e-08	yes
chr2	42796524	42836628	+	ENST00000433553	4	512,67,93,30	XLOC_023860	XLOC_023860	MTA3	chr2:42669156-42984087	CONTROL	2GY4HR	OK	16.9644	21.4714	0.235608	-3.43148	0.000600291	0.0164154	yes
chr11	65627872	65633912	+	ENST00000437855	16	487,129,85,98,68,85,140,92,121,284,116,95,128,103,83,455	XLOC_008233	XLOC_008233	MUS81	chr11:65627871-65633912	CONTROL	2GY4HR	OK	15.2961	10.846	-0.343806	3.13568	0.00171454	0.0380216	yes
chr5	176734883	176739737	-	ENST00000502529	4	82114105975	XLOC_039318	XLOC_039318	MXD3,RAB24	chr5:176728198-176739833	CONTROL	2GY4HR	OK	18.2208	14.617	-0.220381	3.27732	0.00104798	0.0257031	yes
chr8	128747480	128753618	+	ENST00000524013	3	1389768976	XLOC_046425	XLOC_046425	MYC	chr8:128747479-128753674	CONTROL	2GY4HR	OK	56.4943	42.3812	-0.287434	4.37237	1.22903e-05	0.000540168	yes
chr20	33563206	33590240	+	ENST00000262873	43	96,48,162,106,143,156,27,96,23,92,63,98,103,138,118,149,170,179,132,76,87,117,123,136,255,242,176,145,90,389,126,118,196,349,124,115,396,125,170,104,95,137,260	XLOC_027975	XLOC_027975	MYH7B	chr20:33563205-33680674	CONTROL	2GY4HR	OK	0.215146	2.62265	2.50063	-6.99129	2.7236e-12	2.53146e-10	yes
chr2	192109979	192228681	+	ENST00000439452	11	373,143,115,94,104,46,63,98,103,147,7	XLOC_024991	XLOC_024991	MYO1B	chr2:192093890-192290115	CONTROL	2GY4HR	OK	50.7433	60.3552	0.173467	-3.33211	0.000861903	0.0218645	yes
chr15	52599480	52821390	-	ENST00000399231	41	6565,80,174,282,150,89,154,146,93,198,80,100,8,227,53,143,113,148,93,248,239,156,211,108,86,97,161,83,125,140,81,265,106,107,81,143,156,144,171,110,413	XLOC_016004	XLOC_016004	MYO5A	chr15:52599479-52821390	CONTROL	2GY4HR	OK	9.04726	11.4492	0.235456	-3.88269	0.000103307	0.0036044	yes
chr17	12569193	12672266	+	ENST00000356106	14	367,65,55,75,161,175,125,253,153,932,143,128,57,5876	XLOC_018372	XLOC_018372	MYOCD	chr17:12569192-12894960	CONTROL	2GY4HR	OK	1.26977	1.8208	0.360442	-3.14874	0.00163976	0.0367224	yes
chr4	140307284	140341187	+	ENST00000515576	4	100,131,92,2167	XLOC_034984	XLOC_034984	NAA15	chr4:140187316-140341187	CONTROL	2GY4HR	OK	18.508	13.4701	-0.317731	4.52999	5.89877e-06	0.000277929	yes
chr9	130823512	130829600	-	ENST00000373078	2	2667730	XLOC_049969	XLOC_049969	NAIF1	chr9:130823511-130871524	CONTROL	2GY4HR	OK	4.26116	2.14163	-0.687973	5.52156	3.3601e-08	2.24566e-06	yes
chr1	160312920	160328738	+	ENST00000368067	16	351,104,123,121,145,150,109,152,77,172,102,95,87,154,212,799	XLOC_001682	XLOC_001682	NCSTN	chr1:160259062-160328742	CONTROL	2GY4HR	OK	37.9243	28.8172	-0.274617	3.69868	0.000216724	0.00692907	yes
chrX	119004494	119010625	+	ENST00000371437	3	1482,89,148	XLOC_051218	XLOC_051218	NDUFA1	chrX:119004253-119010635	CONTROL	2GY4HR	OK	52.7867	36.4202	-0.371135	3.32493	0.000884395	0.022269	yes
chr5	140024870	140027370	-	ENST00000252102	3	393106302	XLOC_039034	XLOC_039034	NDUFA2	chr5:140018324-140042064	CONTROL	2GY4HR	OK	34.5213	25.2735	-0.311819	3.04747	0.00230777	0.0481334	yes
chr19	54609272	54610268	+	ENST00000420296	3	46,93,197	XLOC_022192	XLOC_022192	NDUFA3	chr19:54606035-54635145	CONTROL	2GY4HR	OK	19.8383	11.2488	-0.567352	4.9581	7.1187e-07	3.95047e-05	yes
chr19	14676892	14682921	-	ENST00000215565	3	185168220	XLOC_022604	XLOC_022604	NDUFB7	chr19:14676891-14682921	CONTROL	2GY4HR	OK	45.3019	30.741	-0.387751	3.3926	0.000692332	0.0184575	yes
chr10	21068902	21186531	-	ENST00000377122	28	5950,106,149,92,171,104,92,92,92,92,92,104,110,110,110,110,110,107,104,104,113,101,101,110,110,104,71,477	XLOC_006563	XLOC_006563	NEBL	chr10:21068901-21463977	CONTROL	2GY4HR	OK	4.01974	5.32579	0.281345	-3.19261	0.00140992	0.0324729	yes
chr14	24686058	24701854	-	ENST00000250495	4	371,82,47,398	XLOC_014245	XLOC_014245	NEDD8	chr14:24686057-24708445	CONTROL	2GY4HR	OK	149.055	111.49	-0.290381	3.64884	0.000263428	0.00822893	yes
chr3	27151576	27257966	-	ENST00000295720	17	1235,55,52,108,110,100,29,140,37,54,86,183,213,70,129,148,105	XLOC_032613	XLOC_032613	NEK10	chr3:27151575-27410951	CONTROL	2GY4HR	OK	1.66583	0.585189	-1.04614	3.19144	0.00141563	0.0325606	yes
chr3	130745391	131069125	+	ENST00000510474	15	459,265,118,64,126,149,78,85,119,93,114,160,60,96,724	XLOC_031926	XLOC_031926	NEK11	chr3:130569438-131100319	CONTROL	2GY4HR	OK	2.17359	5.12112	0.856993	-6.29121	3.14992e-10	2.55737e-08	yes
chr10	104153880	104158716	+	ENST00000423524	12	477,92,81,40,98,151,106,158,104,85,138,220	XLOC_006168	XLOC_006168	NFKB2	chr10:104153879-104162281	CONTROL	2GY4HR	OK	83.7502	63.4759	-0.277178	4.62233	3.79445e-06	0.000185726	yes
chr6	31514539	31526606	+	ENST00000376146	4	211276221807	XLOC_040007	XLOC_040007	NFKBIL1	chr6:31496493-31526606	CONTROL	2GY4HR	OK	5.72723	3.17991	-0.58838	4.24515	2.18449e-05	0.000904037	yes
chr8	145662028	145669658	-	ENST00000388808	18	35,163,72,91,82,52,131,78,41,152,149,109,39,126,129,183,142,95	XLOC_047646	XLOC_047646	NFKBIL2	chr8:145654164-145669840	CONTROL	2GY4HR	OK	13.3848	9.3934	-0.354115	3.65472	0.000257466	0.00807977	yes
chr1	24742089	24792800	+	ENST00000339255	12	305,349,68,171,59,145,96,135,88,63,94,306	XLOC_000356	XLOC_000356	NIPAL3	chr1:24620476-24799791	CONTROL	2GY4HR	OK	2.95323	1.35035	-0.782534	5.74294	9.30488e-09	6.48634e-07	yes
chr1	161087876	161090241	+	ENST00000392190	7	92,95,254,103,133,125,11	XLOC_001698	XLOC_001698	NIT1	chr1:161070345-161102900	CONTROL	2GY4HR	OK	31.6249	24.047	-0.273933	3.63339	0.000279724	0.00865846	yes
chr2	169711870	169716043	+	ENST00000427068	4	100,324,88,21	XLOC_024833	XLOC_024833	NOSTRIN	chr2:169643032-169769881	CONTROL	2GY4HR	OK	2.60609	5.70455	0.783412	-6.23385	4.55122e-10	3.6515e-08	yes
chr9	139388896	139440479	-	ENST00000277541	34	3114,97,147,295,165,87,216,148,431,571,112,257,132,184,153,201,228,152,119,113,145,192,110,233,113,113,185,155,233,122,338,262,78,301	XLOC_050078	XLOC_050078	NOTCH1	chr9:139388895-139440479	CONTROL	2GY4HR	OK	5.06128	7.7434	0.425222	-4.17273	3.00967e-05	0.00120877	yes
chr1	5922873	6052533	-	ENST00000489180	33	592,143,179,171,85,85,156,83,186,226,124,137,205,286,125,180,160,187,191,148,107,61,138,182,126,181,136,155,64,172,143,172,229	XLOC_002625	XLOC_002625	NPHP4	chr1:5922817-6161253	CONTROL	2GY4HR	OK	2.27095	3.4831	0.427723	-4.3728	1.22662e-05	0.000539808	yes
chr8	32405728	32618507	+	ENST00000523079	11	616,177,121,50,50,129,58,102,126,130,789	XLOC_045759	XLOC_045759	NRG1	chr8:31496901-32631559	CONTROL	2GY4HR	OK	81.1717	98.7875	0.196404	-4.00758	6.13451e-05	0.00229071	yes
chr14	24550086	24564339	-	ENST00000396997	4	691,407,323,92	XLOC_014239	XLOC_014239	NRL	chr14:24549315-24594448	CONTROL	2GY4HR	OK	0.177702	1.28034	1.97477	-6.00631	1.89792e-09	1.43157e-07	yes
chr5	176561998	176727211	+	ENST00000355783	22	1033,135,172,2559,124,270,109,75,118,143,123,200,179,156,205,112,269,116,141,106,204,6378	XLOC_037933	XLOC_037933	NSD1	chr5:176560025-176727216	CONTROL	2GY4HR	OK	10.0338	15.9595	0.464098	-7.62058	2.53131e-14	2.69094e-12	yes
chr4	4388766	4420785	+	ENST00000513829	6	1.34154e+17	XLOC_034144	XLOC_034144	NSG1	chr4:4349866-4639631	CONTROL	2GY4HR	OK	0.0431362	1.49487	3.54544	-9.26593	0	0	yes
chr10	18834490	18940551	-	ENST00000377304	11	584,125,148,144,119,81,153,109,79,155,493	XLOC_006552	XLOC_006552	NSUN6,RP11-139J15.2,RP11-499P20.2	chr10:18429605-18948196	CONTROL	2GY4HR	OK	0.432687	2.99249	1.93385	-8.04704	8.88178e-16	1.02421e-13	yes
chr16	1832711	1839192	+	ENST00000262302	7	326,118,198,154,110,69,622	XLOC_016612	XLOC_016612	NUBP2	chr16:1832710-1839192	CONTROL	2GY4HR	OK	37.6783	28.7437	-0.270667	3.5992	0.000319197	0.00972109	yes
chr1	205681947	205719404	-	ENST00000367142	7	5660,149,152,55,105,49,319	XLOC_004532	XLOC_004532	NUCKS1	chr1:205681946-205719404	CONTROL	2GY4HR	OK	45.773	55.7156	0.196565	-3.04409	0.00233387	0.0486183	yes
chr10	12207324	12238318	-	ENST00000491614	10	2486,53,8,101,95,107,49,67,103,549	XLOC_006499	XLOC_006499	NUDT5	chr10:12171635-12292588	CONTROL	2GY4HR	OK	40.3935	32.4766	-0.218148	3.12149	0.00179936	0.0394399	yes
chrX	106366657	106449705	-	ENST00000372466	9	905,66,134,49,150,135,104,43,202	XLOC_052230	XLOC_052230	NUP62CL	chrX:106366656-106449716	CONTROL	2GY4HR	OK	4.82006	2.43897	-0.681212	4.90696	9.24975e-07	5.02648e-05	yes
chrX	13752641	13787472	+	ENST00000340096	23	561,98,200,68,30,104,136,173,106,119,73,91,189,130,111,605,126,100,110,157,170,67,287	XLOC_050437	XLOC_050437	OFD1	chrX:13730362-13787480	CONTROL	2GY4HR	OK	1.56024	4.33048	1.02084	-8.45474	0	0	yes
chr20	61436150	61445001	+	ENST00000357163	8	232,68,78,78,66,148,976,382	XLOC_028270	XLOC_028270	OGFR	chr20:61431978-61445352	CONTROL	2GY4HR	OK	16.9225	13.4559	-0.229229	3.32071	0.000897896	0.0225588	yes
chr3	193310892	193415612	+	ENST00000392438	29	306,318,96,107,67,53,104,86,113,80,74,71,99,130,72,72,115,64,76,165,152,108,79,140,116,93,110,69,3217	XLOC_032374	XLOC_032374	OPA1	chr3:193119865-193415612	CONTROL	2GY4HR	OK	16.3451	20.5775	0.230272	-3.33444	0.00085471	0.0217144	yes
chrX	67262186	67653760	-	ENST00000355520	25	4819,41,50,165,323,147,159,105,58,84,74,62,33,78,91,100,129,104,110,101,71,61,95,157,750	XLOC_051981	XLOC_051981	OPHN1	chrX:67262185-67653760	CONTROL	2GY4HR	OK	1.8994	1.02245	-0.619336	4.96759	6.77913e-07	3.77434e-05	yes
chr19	10221107	10226048	+	ENST00000321826	2	13091739	XLOC_021473	XLOC_021473	P2RY11,PPAN,PPAN-P2RY11	chr19:10216898-10230687	CONTROL	2GY4HR	OK	28.608	23.3744	-0.202045	3.12907	0.00175361	0.0386611	yes
chr20	43538689	43559367	+	ENST00000217074	8	288,193,115,139,94,137,95,208	XLOC_028085	XLOC_028085	PABPC1L	chr20:43538688-43589165	CONTROL	2GY4HR	OK	19.8455	14.1055	-0.341412	4.61384	3.95297e-06	0.000192378	yes
chr13	28813770	28866859	+	ENST00000380972	14	63,247,104,57,161,116,101,165,90,139,129,64,138,340	XLOC_012245	XLOC_012245	PAN3	chr13:28710983-28869472	CONTROL	2GY4HR	OK	2.90663	4.50013	0.437111	-3.25349	0.00113997	0.0274253	yes
chr10	91342745	91403713	-	ENST00000342512	7	1.47713e+21	XLOC_007110	XLOC_007110	PANK1	chr10:91342744-91411366	CONTROL	2GY4HR	OK	3.64359	5.61705	0.432836	-3.28141	0.00103291	0.0254251	yes
chr14	73704205	73718320	+	ENST00000394134	7	95,59,115,60,102,35,16	XLOC_013808	XLOC_013808	PAPLN	chr14:73704204-73741471	CONTROL	2GY4HR	OK	3.11188	2.2171	-0.339026	3.06884	0.00214895	0.0454338	yes
chr16	67694640	67696677	+	ENST00000219255	3	364222881	XLOC_017105	XLOC_017105	PARD6A	chr16:67679029-67696680	CONTROL	2GY4HR	OK	2.79381	5.66069	0.706138	-5.22163	1.77359e-07	1.05849e-05	yes
chr5	140174444	140185220	+	ENST00000520672	2	2493575	XLOC_037633	XLOC_037633	PCDHA2	chr5:140165143-140391936	CONTROL	2GY4HR	OK	0.0907597	1.04989	2.44823	-6.92123	4.47753e-12	4.08355e-10	yes
chr5	58269515	59064471	-	ENST00000507116	15	1392,182,122,154,99,164,98,172,93,112,49,73,36,191,398	XLOC_038408	XLOC_038408	PDE4D	chr5:58264864-59843484	CONTROL	2GY4HR	OK	24.8851	31.804	0.245323	-4.84414	1.27164e-06	6.70674e-05	yes
chr2	173421293	173429801	+	ENST00000439519	5	62,141,71,184,95	XLOC_024869	XLOC_024869	PDK1	chr2:173292081-173463862	CONTROL	2GY4HR	OK	2.03634	3.84105	0.634593	-4.52066	6.16468e-06	0.000288857	yes
chr17	48172101	48188422	+	ENST00000007708	12	161,154,141,71,184,89,77,76,98,107,113,1101	XLOC_018898	XLOC_018898	PDK2	chr17:48172100-48207399	CONTROL	2GY4HR	OK	11.8319	8.57804	-0.321592	3.52904	0.000417066	0.0121056	yes
chr20	30532758	30539895	-	ENST00000202017	5	934,80,74,75,217	XLOC_028590	XLOC_028590	PDRG1	chr20:30435439-30539895	CONTROL	2GY4HR	OK	15.5224	9.93973	-0.445743	3.54664	0.000390171	0.0114817	yes
chr8	77895876	77898763	-	ENST00000518986	3	555,109,33	XLOC_047177	XLOC_047177	PEX2	chr8:77892493-77913328	CONTROL	2GY4HR	OK	8.43021	13.2462	0.451888	-4.85312	1.21537e-06	6.44999e-05	yes
chr6	42931608	42947606	-	ENST00000304611	17	601,139,77,116,108,61,205,132,76,195,208,111,133,102,83,163,1599	XLOC_041508	XLOC_041508	PEX6	chr6:42928229-42947606	CONTROL	2GY4HR	OK	10.4997	7.61091	-0.321768	3.6553	0.000256885	0.00806899	yes
chr1	207226605	207251168	+	ENST00000367080	15	106,101,125,96,66,74,56,124,207,146,104,129,62,64,5619	XLOC_002131	XLOC_002131	PFKFB2	chr1:207226604-207254369	CONTROL	2GY4HR	OK	3.37772	4.89176	0.370351	-3.3204	0.000898887	0.022567	yes
chr2	197712200	197791454	-	ENST00000409475	20	561,38,108,66,51,73,75,77,51,46,83,55,105,66,52,157,171,175,153,260	XLOC_026952	XLOC_026952	PGAP1	chr2:197697727-197792520	CONTROL	2GY4HR	OK	1.85023	3.26269	0.567244	-4.34875	1.36919e-05	0.000593338	yes
chr14	75408540	75422346	-	ENST00000238607	7	896,62,29,76,196,42,475	XLOC_014517	XLOC_014517	PGF	chr14:75408537-75422346	CONTROL	2GY4HR	OK	1.74391	3.36187	0.656369	-4.05233	5.07094e-05	0.00193173	yes
chr19	18451397	18665861	+	ENST00000252813	6	128,52,116,232,751,69	XLOC_021649	XLOC_021649	PGPEP1	chr19:18451396-18665861	CONTROL	2GY4HR	OK	1.74326	2.8041	0.475326	-3.35159	0.000803496	0.0206134	yes
chr6	143929400	144147192	+	ENST00000367583	11	59,167,80,537,199,156,55,61,137,76,2381	XLOC_040793	XLOC_040793	PHACTR2	chr6:143858185-144152321	CONTROL	2GY4HR	OK	1.91568	2.6924	0.340359	-3.22778	0.00124754	0.0294509	yes
chr22	45285653	45405880	-	ENST00000414269	7	9,54,76,51,140,170,50	XLOC_030863	XLOC_030863	PHF21B,RP4-753M9.1	chr22:45277041-45405880	CONTROL	2GY4HR	OK	1.58156	4.6614	1.0809	-5.35327	8.63794e-08	5.40157e-06	yes
chr1	201435086	201438365	-	ENST00000367309	3	220,607,66	XLOC_004466	XLOC_004466	PHLDA3	chr1:201434619-201438365	CONTROL	2GY4HR	OK	56.994	93.1821	0.49161	-5.13384	2.83897e-07	1.65654e-05	yes
chr13	73475225	73590592	+	ENST00000326314	7	15,90,102,130,84,173,585	XLOC_012496	XLOC_012496	PIBF1	chr13:73282494-73590592	CONTROL	2GY4HR	OK	11.6864	6.13753	-0.643999	4.73699	2.16919e-06	0.000111132	yes
chr1	77554675	77685115	-	ENST00000370812	11	3500,84,172,110,117,96,111,135,91,53,120	XLOC_003407	XLOC_003407	PIGK	chr1:77554674-77685115	CONTROL	2GY4HR	OK	8.33323	14.2388	0.53572	-6.01035	1.85118e-09	1.39941e-07	yes
chr22	31685627	31688474	-	ENST00000443175	4	126119116213	XLOC_030675	XLOC_030675	PIK3IP1	chr22:31677578-31742274	CONTROL	2GY4HR	OK	0.83241	2.17581	0.960831	-4.83086	1.35946e-06	7.12573e-05	yes
chr2	209131081	209150524	+	ENST00000422495	7	58,180,149,35,118,171,74	XLOC_025149	XLOC_025149	PIKFYVE	chr2:209130976-209223475	CONTROL	2GY4HR	OK	4.25466	5.64247	0.282307	-3.28413	0.00102298	0.0252171	yes
chr19	3630182	3700445	-	ENST00000335312	18	2985,83,132,104,32,138,164,84,48,83,205,299,152,117,130,92,31,150	XLOC_022401	XLOC_022401	PIP5K1C	chr19:3490819-3772221	CONTROL	2GY4HR	OK	6.99402	5.37426	-0.263435	3.33186	0.000862681	0.0218516	yes
chr2	42275160	42285668	+	ENST00000294964	7	818,122,271,79,107,173,925	XLOC_023855	XLOC_023855	PKDCC	chr2:42275159-42285668	CONTROL	2GY4HR	OK	46.7414	35.6982	-0.269529	4.5014	6.75086e-06	0.000312876	yes
chr19	14544124	14582671	+	ENST00000242783	22	230,300,151,135,145,213,194,109,143,75,141,93,76,75,91,176,62,76,142,107,80,278	XLOC_021568	XLOC_021568	PKN1	chr19:14544123-14606944	CONTROL	2GY4HR	OK	46.8322	32.1903	-0.374907	5.46656	4.58858e-08	2.99605e-06	yes
chr11	64018975	64035394	+	ENST00000325234	29	245,86,79,53,75,100,166,146,240,84,186,205,96,84,124,154,161,99,104,91,153,35,192,153,76,89,57,86,569	XLOC_008179	XLOC_008179	PLCB3	chr11:64018790-64036212	CONTROL	2GY4HR	OK	15.945	12.5064	-0.242903	3.7984	0.000145633	0.00487614	yes
chr3	16926452	17122736	+	ENST00000396755	6	413,2486,203,75,109,56	XLOC_031148	XLOC_031148	PLCL2	chr3:16844158-17132094	CONTROL	2GY4HR	OK	1.80053	2.77246	0.431651	-3.15854	0.00158561	0.03584	yes
chr7	30067972	30157921	+	ENST00000429020	14	446,116,159,122,158,40,157,156,85,58,130,70,61,335	XLOC_042746	XLOC_042746	PLEKHA8	chr7:30067019-30170096	CONTROL	2GY4HR	OK	3.12002	5.10915	0.493193	-4.32743	1.50861e-05	0.000643912	yes
chr1	150121373	150131825	+	ENST00000369126	5	603146140104811	XLOC_001456	XLOC_001456	PLEKHO1,RP11-458I7.4	chr1:150121372-150136916	CONTROL	2GY4HR	OK	4.09658	2.27014	-0.590309	3.75849	0.000170943	0.00563483	yes
chr2	87239435	87248975	-	ENST00000355705	4	807106135117	XLOC_026134	XLOC_026134	PLGLB1	chr2:87098423-87248975	CONTROL	2GY4HR	OK	1.01624	0.107866	-2.24298	6.73027	1.69353e-11	1.48865e-09	yes
chr20	44527399	44539576	-	ENST00000372420	14	303,76,63,42,67,164,59,176,91,63,63,155,128,66	XLOC_028754	XLOC_028754	PLTP	chr20:44517266-44540794	CONTROL	2GY4HR	OK	1.3184	2.41201	0.60404	-3.15718	0.00159302	0.0359359	yes
chr22	50726416	50739891	-	ENST00000432455	6	50,128,182,1080,59,115	XLOC_030907	XLOC_030907	PLXNB2	chr22:50713407-50746092	CONTROL	2GY4HR	OK	70.7972	91.9191	0.261089	-6.63766	3.18712e-11	2.75876e-09	yes
chr15	89859534	89878078	-	ENST00000268124	23	524,160,208,168,122,246,135,117,53,160,107,86,120,236,126,151,182,79,146,167,195,817,174	XLOC_016295	XLOC_016295	POLG	chr15:89787179-89878078	CONTROL	2GY4HR	OK	15.3816	21.1307	0.317556	-3.67848	0.000234632	0.00741105	yes
chr7	44111846	44122063	-	ENST00000335195	10	1130,83,242,124,120,71,170,98,183,213	XLOC_044228	XLOC_044228	POLM	chr7:44111845-44122139	CONTROL	2GY4HR	OK	9.95757	4.96481	-0.695958	5.6965	1.22289e-08	8.40408e-07	yes
chr8	22102617	22108680	+	ENST00000306433	9	79,169,43,151,124,168,265,152,771	XLOC_045663	XLOC_045663	POLR3D	chr8:22102616-22132675	CONTROL	2GY4HR	OK	17.5544	13.2048	-0.284727	3.11851	0.00181767	0.0397387	yes
chr6	109711419	109762886	-	ENST00000424445	7	2721,135,56,147,62,188,1227	XLOC_041902	XLOC_041902	PPIL6	chr6:109711418-109765122	CONTROL	2GY4HR	OK	2.40197	1.39461	-0.543676	3.15884	0.00158397	0.0358267	yes
chr17	58677453	58743643	+	ENST00000305921	6	7.94228e+18	XLOC_018982	XLOC_018982	PPM1D	chr17:58677452-58743643	CONTROL	2GY4HR	OK	4.49485	9.51798	0.75025	-7.19292	6.34159e-13	6.19909e-11	yes
chr19	55602283	55628978	-	ENST00000438407	22	643,50,50,104,102,40,82,60,80,90,137,67,155,73,127,73,74,144,159,118,130,387	XLOC_023209	XLOC_023209	PPP1R12C	chr19:55602244-55628978	CONTROL	2GY4HR	OK	15.7062	12.3958	-0.236694	3.30907	0.000936059	0.0233967	yes
chr19	45882892	45895676	-	ENST00000221478	6	5.94199e+17	XLOC_022980	XLOC_022980	PPP1R13L	chr19:45882891-45927508	CONTROL	2GY4HR	OK	11.6148	8.7153	-0.287201	3.11251	0.00185504	0.0403999	yes
chr11	64011953	64014413	-	ENST00000309318	4	341,32,83,525	XLOC_009224	XLOC_009224	PPP1R14B	chr11:64011952-64014413	CONTROL	2GY4HR	OK	51.537	29.9459	-0.542907	5.09308	3.52289e-07	2.02094e-05	yes
chr8	8993765	9009084	-	ENST00000519699	2	5413227	XLOC_046654	XLOC_046654	PPP1R3B	chr8:8993764-9009084	CONTROL	2GY4HR	OK	1.04584	2.07048	0.682959	-4.99469	5.89308e-07	3.29722e-05	yes
chr15	91509275	91537792	-	ENST00000442656	13	1157,99,110,110,146,95,136,147,149,170,233,132,155	XLOC_016313	XLOC_016313	PRC1	chr15:91411821-91579841	CONTROL	2GY4HR	OK	62.9034	46.5256	-0.301597	5.09552	3.47794e-07	1.99852e-05	yes
chr3	9990264	9994367	-	ENST00000411976	3	3331071361	XLOC_032494	XLOC_032494	PRRT3	chr3:9975505-9996471	CONTROL	2GY4HR	OK	0.225893	2.00073	2.1812	-7.3344	2.22711e-13	2.22829e-11	yes
chr9	15470634	15511221	-	ENST00000380715	11	675,118,228,75,96,62,104,138,76,209,406	XLOC_049091	XLOC_049091	PSIP1	chr9:15379283-16061661	CONTROL	2GY4HR	OK	24.4224	18.6451	-0.26992	3.83601	0.000125051	0.00427106	yes
chr16	74330673	74344205	+	ENST00000219313	7	213,91,92,97,80,91,5018	XLOC_017173	XLOC_017173	PSMD7	chr16:74330672-74345674	CONTROL	2GY4HR	OK	26.8209	35.1784	0.271251	-3.19888	0.00137962	0.0318831	yes
chr7	1606966	1609629	-	ENST00000288607	2	520869	XLOC_043903	XLOC_043903	PSMG3	chr7:1606965-1629262	CONTROL	2GY4HR	OK	36.6257	27.987	-0.26901	3.45867	0.000542842	0.0150133	yes
chr6	3231424	3268015	+	ENST00000380306	3	972178190	XLOC_039637	XLOC_039637	PSMG4	chr6:3224516-3461032	CONTROL	2GY4HR	OK	7.53447	4.83867	-0.442848	3.2749	0.00105698	0.0258678	yes
chr2	86357855	86369280	+	ENST00000455260	10	9,28,106,78,90,85,148,41,158,4688	XLOC_024175	XLOC_024175	PTCD3	chr2:86247765-86369280	CONTROL	2GY4HR	OK	55.7286	37.1225	-0.406271	6.84292	7.75935e-12	6.94625e-10	yes
chr10	16526331	16555736	+	ENST00000298942	4	4842651402691	XLOC_005433	XLOC_005433	PTER	chr10:16478740-16564092	CONTROL	2GY4HR	OK	9.36222	12.2405	0.26807	-3.17353	0.00150599	0.034314	yes
chr1	186646818	186649559	-	ENST00000430919	5	34143143116188	XLOC_004394	XLOC_004394	PTGS2	chr1:186640922-186649944	CONTROL	2GY4HR	OK	12.58	17.9545	0.355731	-4.61354	3.95861e-06	0.000192377	yes
chr8	141668501	142011478	-	ENST00000521059	32	1276,80,155,106,39,62,131,137,86,111,204,89,100,115,100,84,97,56,52,30,117,107,77,140,54,62,79,87,166,226,77,254	XLOC_047587	XLOC_047587	PTK2	chr8:141667998-142012317	CONTROL	2GY4HR	OK	55.5949	48.8997	-0.12832	3.24512	0.00117401	0.0280067	yes
chr3	61975295	62280573	+	ENST00000383711	27	183,148,95,66,157,192,184,108,49,777,132,91,91,96,82,134,134,172,135,146,93,76,128,146,142,135,1737	XLOC_031491	XLOC_031491	PTPRG	chr3:61547114-62355005	CONTROL	2GY4HR	OK	10.628	6.04384	-0.564456	7.97476	1.55431e-15	1.75081e-13	yes
chr12	133264053	133281576	+	ENST00000317479	5	325113162119371	XLOC_010896	XLOC_010896	PXMP2	chr12:133264052-133299368	CONTROL	2GY4HR	OK	83.1735	68.2862	-0.197221	3.28653	0.0010143	0.0250213	yes
chr14	21927179	21945132	-	ENST00000397762	8	2283,68,111,92,82,67,71,146	XLOC_014195	XLOC_014195	RAB2B	chr14:21927178-21979617	CONTROL	2GY4HR	OK	7.20404	10.156	0.343419	-3.4733	0.00051411	0.0143352	yes
chr3	133543083	133614718	-	ENST00000285208	8	4613,66,93,111,105,53,58,477	XLOC_033341	XLOC_033341	RAB6B	chr3:133502876-133614718	CONTROL	2GY4HR	OK	4.91607	3.27747	-0.40544	3.48463	0.000492811	0.0138207	yes
chr9	129677130	129940705	+	ENST00000373436	12	161,121,107,50,83,89,92,126,137,93,67,529	XLOC_048797	XLOC_048797	RALGPS1	chr9:129677052-129985445	CONTROL	2GY4HR	OK	6.88851	2.93686	-0.852514	7.04914	1.80034e-12	1.71552e-10	yes
chr4	26430293	26432473	+	ENST00000504423	3	189103159	XLOC_034299	XLOC_034299	RBPJ	chr4:25948427-26436581	CONTROL	2GY4HR	OK	7.88455	11.3082	0.360623	-3.12124	0.00180094	0.039449	yes
chr9	125636065	125667494	-	ENST00000335387	10	1.58211e+30	XLOC_049908	XLOC_049908	RC3H2	chr9:125606834-125667723	CONTROL	2GY4HR	OK	12.0066	15.3819	0.247731	-3.49084	0.00048151	0.0135484	yes
chr15	91499840	91506353	+	ENST00000300233	7	290,390,121,98,170,29,1505	XLOC_015686	XLOC_015686	RCCD1	chr15:91411821-91579841	CONTROL	2GY4HR	OK	13.9732	9.96201	-0.338364	3.7169	0.00020168	0.00648464	yes
chr14	24641052	24649462	+	ENST00000447460	19	765,68,142,72,120,81,79,78,30,76,49,131,66,139,48,66,131,106,246	XLOC_013574	XLOC_013574	REC8	chr14:24641051-24658124	CONTROL	2GY4HR	OK	1.647	0.507473	-1.17727	5.93909	2.86608e-09	2.11035e-07	yes
chr2	85569805	85581623	-	ENST00000449375	8	6.99159e+23	XLOC_026105	XLOC_026105	RETSAT	chr2:85541823-85618875	CONTROL	2GY4HR	OK	26.5615	35.8659	0.300326	-4.09992	4.13285e-05	0.0016086	yes
chr6	111620234	111804122	-	ENST00000434009	34	1125,209,246,190,137,114,109,206,108,244,141,118,118,115,111,192,125,79,913,4161,142,237,119,148,84,104,94,96,160,74,189,106,127,169	XLOC_041920	XLOC_041920	REV3L	chr6:111620233-111927449	CONTROL	2GY4HR	OK	1.6815	4.05482	0.880222	-9.13149	0	0	yes
chr15	56379666	56535995	-	ENST00000422057	10	41,2987,295,207,84,116,122,82,33,672	XLOC_016023	XLOC_016023	RFX7	chr15:56379588-56536513	CONTROL	2GY4HR	OK	6.30785	8.75192	0.327478	-4.0675	4.75197e-05	0.00182041	yes
chr16	318300	325980	-	ENST00000397770	17	1082,82,138,87,115,113,61,29,68,81,76,58,51,106,50,96,131	XLOC_017297	XLOC_017297	RGS11	chr16:280961-333003	CONTROL	2GY4HR	OK	0.687853	1.23224	0.583014	-3.25056	0.00115177	0.0276115	yes
chr20	62704537	62711382	-	ENST00000332298	6	860,234,74,121,97,156	XLOC_028929	XLOC_028929	RGS19	chr20:62704533-62711382	CONTROL	2GY4HR	OK	24.6915	19.6378	-0.229003	3.09529	0.00196623	0.0423338	yes
chr1	25688741	25747363	-	ENST00000413854	8	3.03133e+23	XLOC_002879	XLOC_002879	RHCE	chr1:25662331-25756683	CONTROL	2GY4HR	OK	0.0469514	2.17121	3.83393	-5.64884	1.61536e-08	1.10123e-06	yes
chr8	22844866	22863658	+	ENST00000524077	6	210,149,78,201,103,185	XLOC_045675	XLOC_045675	RHOBTB2	chr8:22545171-22941132	CONTROL	2GY4HR	OK	10.2711	17.5352	0.534879	-6.81303	9.5568e-12	8.48833e-10	yes
chr8	144450979	144466390	+	ENST00000289013	15	238,115,128,75,77,124,166,193,156,113,194,76,146,161,1784	XLOC_046515	XLOC_046515	RHPN1	chr8:144450978-144466390	CONTROL	2GY4HR	OK	12.6735	9.8611	-0.250917	3.3611	0.000776318	0.0202366	yes
chr11	65485144	65488409	-	ENST00000308418	4	2136119175351	XLOC_009258	XLOC_009258	RNASEH2C	chr11:65479488-65488425	CONTROL	2GY4HR	OK	13.3802	9.02875	-0.393359	3.88942	0.000100484	0.00352037	yes
chr4	141832298	141918190	-	ENST00000506101	6	210,96,82,71,250,78	XLOC_036220	XLOC_036220	RNF150	chr4:141771702-142199943	CONTROL	2GY4HR	OK	1.36174	2.2158	0.486848	-3.83947	0.000123298	0.00423246	yes
chr11	74459913	74555368	+	ENST00000299563	6	514,73,146,118,99,8777	XLOC_008350	XLOC_008350	RNF169	chr11:74459912-74660232	CONTROL	2GY4HR	OK	1.12928	2.79169	0.905068	-6.9006	5.1783e-12	4.68499e-10	yes
chr1	33402046	33430532	-	ENST00000373456	9	8.14131e+26	XLOC_003002	XLOC_003002	RNF19B	chr1:33402045-33430532	CONTROL	2GY4HR	OK	13.7836	19.5333	0.348635	-4.86746	1.13039e-06	6.02722e-05	yes
chr1	6266022	6281351	+	ENST00000377948	16	340,190,132,144,81,75,125,46,72,68,186,185,51,117,80,2055	XLOC_000093	XLOC_000093	RNF207	chr1:6241328-6296032	CONTROL	2GY4HR	OK	10.9855	7.94992	-0.323417	3.72592	0.000194604	0.00629282	yes
chr1	44877650	45116447	+	ENST00000372247	14	744,132,45,101,42,43,132,96,86,55,78,108,74,71	XLOC_000655	XLOC_000655	RNF220	chr1:44870691-45140227	CONTROL	2GY4HR	OK	18.373	22.5997	0.207055	-3.24695	0.0011665	0.0279253	yes
chr2	219528587	219537286	-	ENST00000295704	10	671,134,92,143,71,69,67,102,74,633	XLOC_027144	XLOC_027144	RNF25	chr2:219528586-219567452	CONTROL	2GY4HR	OK	15.6226	10.2679	-0.419701	4.52311	6.09364e-06	0.000286317	yes
chr7	156432975	156451243	+	ENST00000404282	7	52,91,258,142,32,124,87	XLOC_043855	XLOC_043855	RNF32	chr7:156264889-156469824	CONTROL	2GY4HR	OK	6.75543	4.00698	-0.522309	4.61353	3.95885e-06	0.000192115	yes
chr5	175955959	175965026	-	ENST00000513029	11	132,99,121,87,124,161,173,167,128,150,294	XLOC_039308	XLOC_039308	RNF44	chr5:175953697-175965691	CONTROL	2GY4HR	OK	24.8301	19.1578	-0.259351	4.24	2.23517e-05	0.000922769	yes
chr9	114980715	115039016	-	ENST00000439770	13	5548,77,223,88,33,139,77,174,110,164,146,169,21	XLOC_049824	XLOC_049824	ROD1	chr9:114980714-115095947	CONTROL	2GY4HR	OK	21.8242	27.9426	0.247134	-4.17728	2.9501e-05	0.00118625	yes
chr20	34286404	34288906	+	ENST00000374078	3	969130186	XLOC_027988	XLOC_027988	ROMO1	chr20:34213952-34288906	CONTROL	2GY4HR	OK	39.2715	22.5567	-0.554467	6.4102	1.45328e-10	1.2058e-08	yes
chr13	36920364	36942547	+	ENST00000379848	4	280104113212	XLOC_012298	XLOC_012298	RP11-251J8.3	chr13:36875774-36944446	CONTROL	2GY4HR	OK	1.0066	0.155486	-1.86778	3.63276	0.000280407	0.00867172	yes
chr1	155629237	155658565	-	ENST00000407221	11	1467,116,90,144,171,86,198,103,74,130,115	XLOC_004041	XLOC_004041	RP11-29H23.5,YY1AP1	chr1:155579338-155708803	CONTROL	2GY4HR	OK	21.227	26.6843	0.2288	-4.01941	5.83441e-05	0.00219067	yes
chr3	150321123	150345692	+	ENST00000485923	6	350,110,126,87,153,246	XLOC_032070	XLOC_032070	RP11-392O18.1	chr3:150259784-150348222	CONTROL	2GY4HR	OK	19.0643	27.7821	0.376575	-4.13363	3.57073e-05	0.00141079	yes
chr6	7108264	7250245	+	ENST00000334984	12	29,118,122,212,89,163,144,136,189,2910,164,1501	XLOC_039673	XLOC_039673	RP11-405O10.2,RREB1	chr6:7107829-7252213	CONTROL	2GY4HR	OK	4.18962	7.50946	0.583553	-5.9983	1.99394e-09	1.50066e-07	yes
chr10	111701029	111713649	-	ENST00000369657	3	398179135	XLOC_007283	XLOC_007283	RP11-451M19.3	chr10:111701028-111895323	CONTROL	2GY4HR	OK	1.78614	0.240361	-2.00567	4.70912	2.48788e-06	0.000126129	yes
chr13	24462240	24466042	-	ENST00000457983	2	16129	XLOC_012787	XLOC_012787	RP11-45B20.2	chr13:24304327-24476794	CONTROL	2GY4HR	OK	0	3.24212	1.79769e+308	1.79769e+308	1.68092e-17	2.02055e-15	yes
chr20	44650303	44688789	+	ENST00000454036	26	222,94,131,146,54,130,241,211,170,98,57,174,118,98,119,104,168,195,169,131,107,122,199,14,133,2636	XLOC_028114	XLOC_028114	RP11-465L10.7,SLC12A5	chr20:44649257-44688789	CONTROL	2GY4HR	OK	2.45149	0.586237	-1.43073	4.14241	3.43671e-05	0.00136418	yes
chrX	139791932	139796987	+	ENST00000370535	3	38,35,1305	XLOC_051368	XLOC_051368	RP1-177G6.2	chrX:139791931-139872016	CONTROL	2GY4HR	OK	6.9772	11.0615	0.46082	-4.63833	3.51239e-06	0.00017367	yes
chr20	62189439	62199427	-	ENST00000370091	14	1284,167,156,218,134,192,116,144,161,131,94,3711,75,1230	XLOC_028919	XLOC_028919	RP4-697K14.12,RP4-697K14.7	chr20:62189438-62205592	CONTROL	2GY4HR	OK	3.50255	5.34325	0.422344	-4.34648	1.38339e-05	0.000597209	yes
chr17	62293	202888	-	ENST00000323434	10	1421,148,113,174,86,129,143,112,175,385	XLOC_019217	XLOC_019217	RPH3AL	chr17:62292-236011	CONTROL	2GY4HR	OK	7.06038	5.32219	-0.282614	3.29112	0.000997894	0.0247062	yes
chr6	35435993	35438562	+	ENST00000322203	6	223,74,80,148,172,205	XLOC_040097	XLOC_040097	RPL10A	chr6:35435992-35438562	CONTROL	2GY4HR	OK	91.6407	71.2305	-0.251955	3.17903	0.00147771	0.0338054	yes
chr9	130209953	130214344	-	ENST00000361436	7	52,112,86,81,98,73,784	XLOC_049952	XLOC_049952	RPL12	chr9:130209952-130265778	CONTROL	2GY4HR	OK	33.5651	19.0363	-0.567139	5.43156	5.58621e-08	3.61277e-06	yes
chr9	127620159	127624568	-	ENST00000373570	4	187,79,81,870	XLOC_049929	XLOC_049929	RPL35	chr9:127615565-127640003	CONTROL	2GY4HR	OK	99.1732	72.0209	-0.319911	3.31907	0.000903187	0.0226583	yes
chr5	40833981	40835622	-	ENST00000508493	3	386135337	XLOC_038296	XLOC_038296	RPL37	chr5:40825363-40835622	CONTROL	2GY4HR	OK	58.449	29.2299	-0.692962	6.61171	3.79916e-11	3.26363e-09	yes
chr10	92631473	92661947	+	ENST00000371703	11	352,55,56,74,71,89,116,29,37,79,1620	XLOC_006041	XLOC_006041	RPP30	chr10:92631472-92668312	CONTROL	2GY4HR	OK	7.55843	11.8586	0.450392	-4.65766	3.19817e-06	0.000159524	yes
chr6	34385612	34394011	-	ENST00000374053	6	62,55,77,171,149,202	XLOC_041414	XLOC_041414	RPS10	chr6:34385230-34394011	CONTROL	2GY4HR	OK	89.0405	48.8703	-0.599923	6.05035	1.44536e-09	1.11492e-07	yes
chr6	133135355	133138703	+	ENST00000230050	6	397,50,116,102,101,84	XLOC_040723	XLOC_040723	RPS12	chr6:133135354-133139433	CONTROL	2GY4HR	OK	57.9374	94.0116	0.484055	-6.3139	2.72093e-10	2.22502e-08	yes
chr11	17095939	17099380	-	ENST00000228140	6	74,100,169,78,48,214	XLOC_008930	XLOC_008930	RPS13	chr11:17095938-17099380	CONTROL	2GY4HR	OK	219.94	131.326	-0.515673	6.04631	1.48205e-09	1.14064e-07	yes
chr19	42363988	42375482	+	ENST00000221975	6	371,70,100,183,54,63	XLOC_021905	XLOC_021905	RPS19	chr19:42363987-42376987	CONTROL	2GY4HR	OK	281.366	213.171	-0.277559	3.21869	0.00128775	0.0302325	yes
chr20	60962174	60963057	+	ENST00000450116	4	18,67,63,158	XLOC_028261	XLOC_028261	RPS21	chr20:60961234-60963576	CONTROL	2GY4HR	OK	173.573	85.6302	-0.70656	10.1273	0	0	yes
chr2	55459814	55462891	+	ENST00000404735	5	194,54,85,131,327	XLOC_023930	XLOC_023930	RPS27A	chr2:55401926-55462989	CONTROL	2GY4HR	OK	29.3065	41.6009	0.350311	-4.09986	4.13406e-05	0.00160723	yes
chr8	103216730	103251053	-	ENST00000522368	9	3783,113,104,133,94,133,116,155,266	XLOC_047387	XLOC_047387	RRM2B	chr8:103216729-103251487	CONTROL	2GY4HR	OK	12.6397	17.7085	0.337205	-3.65105	0.000261169	0.00818088	yes
chr21	43892596	43916464	-	ENST00000291536	9	384,149,153,71,135,90,105,113,221	XLOC_029658	XLOC_029658	RSPH1	chr21:43892595-44001550	CONTROL	2GY4HR	OK	0.240464	1.13182	1.54901	-4.2502	2.13579e-05	0.000890385	yes
chr4	71654529	71672588	+	ENST00000512103	5	161,97,64,27,355	XLOC_034593	XLOC_034593	RUFY3	chr4:71569488-71674329	CONTROL	2GY4HR	OK	1.99265	3.3224	0.511222	-3.37291	0.000743775	0.0195079	yes
chr17	48187404	48207246	-	ENST00000330175	10	3008,155,119,159,74,87,288,166,54,365	XLOC_019939	XLOC_019939	SAMD14	chr17:48172100-48207399	CONTROL	2GY4HR	OK	1.12008	2.03699	0.598072	-3.63436	0.000278668	0.00864149	yes
chr5	153825517	153840594	+	ENST00000297109	4	848,122,98,5134	XLOC_037753	XLOC_037753	SAP30L	chr5:153825516-153840594	CONTROL	2GY4HR	OK	5.79149	10.0044	0.546634	-4.66193	3.13265e-06	0.000156485	yes
chr5	133945300	133968515	-	ENST00000502286	6	64,65,119,75,122,97	XLOC_038951	XLOC_038951	SAR1B	chr5:133936833-134063513	CONTROL	2GY4HR	OK	22.2242	16.2608	-0.312429	3.81156	0.000138093	0.00466499	yes
chr11	65729160	65747607	+	ENST00000417603	14	404,57,0,124,115,142,173,110,87,90,135,89,121,1124	XLOC_008239	XLOC_008239	SART1	chr11:65729159-65747607	CONTROL	2GY4HR	OK	22.9555	18.1706	-0.233751	3.44219	0.000577034	0.0158944	yes
chrX	23801207	23803922	+	ENST00000342463	6	327,51,127,72,41,119	XLOC_050498	XLOC_050498	SAT1	chrX:23801206-23804343	CONTROL	2GY4HR	OK	152.086	185.696	0.199668	-4.00639	6.16529e-05	0.00229716	yes
chr1	41492874	41626570	-	ENST00000326197	15	1117,142,65,179,191,200,126,232,243,88,234,70,142,208,23	XLOC_003100	XLOC_003100	SCMH1	chr1:41478807-41707826	CONTROL	2GY4HR	OK	10.2615	4.81729	-0.756191	9.05396	0	0	yes
chr19	35521362	35525174	+	ENST00000415950	3	402166771	XLOC_021761	XLOC_021761	SCN1B	chr19:35521361-35531352	CONTROL	2GY4HR	OK	3.0502	1.67765	-0.597811	3.36642	0.0007615	0.0198808	yes
chr1	53392937	53517282	+	ENST00000371514	16	200,57,71,131,64,126,63,86,150,147,107,153,102,129,79,1001	XLOC_000775	XLOC_000775	SCP2	chr1:53392936-53517282	CONTROL	2GY4HR	OK	14.9189	20.4937	0.317487	-3.57761	0.000346753	0.0103928	yes
chr10	12171636	12195819	+	ENST00000379017	7	157,67,65,78,131,109,82	XLOC_005401	XLOC_005401	SEC61A2	chr10:12171635-12292588	CONTROL	2GY4HR	OK	8.28164	17.1001	0.725044	-8.06909	6.66134e-16	7.78713e-14	yes
chr3	169684553	169706147	+	ENST00000469515	7	93,108,105,251,92,60,119	XLOC_032189	XLOC_032189	SEC62	chr3:169657140-169716161	CONTROL	2GY4HR	OK	23.1201	36.2373	0.449387	-5.3636	8.15809e-08	5.12033e-06	yes
chr7	83590617	83824761	-	ENST00000436949	18	525,142,64,157,41,91,219,144,69,114,142,119,93,119,62,157,193,81	XLOC_044579	XLOC_044579	SEMA3A	chr7:83587436-84122040	CONTROL	2GY4HR	OK	2.13956	3.60132	0.520702	-4.45919	8.22687e-06	0.00037515	yes
chr3	50196452	50226506	+	ENST00000434342	18	269,159,160,62,119,93,119,139,114,69,144,222,88,41,157,67,133,1368	XLOC_031405	XLOC_031405	SEMA3F	chr3:49977439-50226508	CONTROL	2GY4HR	OK	3.86106	5.38437	0.332558	-3.37179	0.000746812	0.0195725	yes
chr3	150259785	150321470	-	ENST00000479209	4	2500,75,1125,739	XLOC_033471	XLOC_033471	SERP1	chr3:150259784-150348222	CONTROL	2GY4HR	OK	41.4561	31.5983	-0.271531	3.55918	0.000372021	0.0110624	yes
chr6	109307640	109416083	-	ENST00000436639	10	1193,144,190,112,147,242,182,200,65,1085	XLOC_041896	XLOC_041896	SESN1	chr6:109307639-109416083	CONTROL	2GY4HR	OK	3.41787	10.1623	1.08967	-7.39678	1.39444e-13	1.416e-11	yes
chr1	28586019	28609002	+	ENST00000253063	10	429,65,197,182,212,150,118,190,144,1775	XLOC_000441	XLOC_000441	SESN2	chr1:28586018-28609002	CONTROL	2GY4HR	OK	4.66426	8.99134	0.656334	-5.59985	2.14543e-08	1.44521e-06	yes
chr10	7204249	7453450	-	ENST00000397167	21	1623,128,263,166,175,109,139,70,42,113,126,82,147,101,97,246,88,240,94,150,143	XLOC_006468	XLOC_006468	SFMBT2	chr10:7200585-7453450	CONTROL	2GY4HR	OK	5.92746	8.32501	0.339669	-3.74784	0.000178363	0.00584542	yes
chr1	168195170	168222299	+	ENST00000271375	8	210,86,85,81,35,58,29,10560	XLOC_001794	XLOC_001794	SFT2D2	chr1:168195169-168222299	CONTROL	2GY4HR	OK	5.52008	7.7035	0.333283	-3.22688	0.00125147	0.0295028	yes
chr4	2820541	2836014	+	ENST00000515737	14	256,139,102,178,117,70,88,68,654,108,55,81,59,590	XLOC_034119	XLOC_034119	SH3BP2	chr4:2794749-2842825	CONTROL	2GY4HR	OK	0.905478	2.41698	0.981813	-3.52009	0.000431396	0.0124261	yes
chr2	249805	264810	-	ENST00000415368	5	39,110,155,157,28	XLOC_025447	XLOC_025447	SH3YL1	chr2:217729-301515	CONTROL	2GY4HR	OK	6.49747	2.96547	-0.784376	6.45694	1.06842e-10	8.95212e-09	yes
chr17	7531374	7536695	+	ENST00000340624	7	95,91,189,161,159,136,173	XLOC_018333	XLOC_018333	SHBG	chr17:7529550-7536701	CONTROL	2GY4HR	OK	0.22659	1.01913	1.50357	-3.83771	0.000124189	0.00425446	yes
chr21	38071382	38123360	+	ENST00000290399	11	839,82,89,108,85,199,106,147,168,408,3394	XLOC_029256	XLOC_029256	SIM2	chr21:38070663-38362668	CONTROL	2GY4HR	OK	10.1671	6.48733	-0.449307	4.95148	7.36493e-07	4.07382e-05	yes
chr19	4174106	4182596	-	ENST00000337491	8	837,123,80,95,59,182,127,125	XLOC_022412	XLOC_022412	SIRT6	chr19:4174105-4182596	CONTROL	2GY4HR	OK	7.80781	5.30411	-0.386643	3.18042	0.0014706	0.0336882	yes
chr15	34522197	34610980	-	ENST00000290209	25	3976,133,184,107,131,169,195,168,104,119,98,118,174,57,98,158,214,241,130,54,146,131,94,44,218	XLOC_015845	XLOC_015845	SLC12A6	chr15:34517199-34630265	CONTROL	2GY4HR	OK	4.80403	6.17038	0.250305	-3.37449	0.000739526	0.0194264	yes
chr17	66264338	66287407	-	ENST00000344066	7	1149,72,737,128,143,238,180	XLOC_020093	XLOC_020093	SLC16A6	chr17:66244144-66453653	CONTROL	2GY4HR	OK	0.342228	4.09129	2.48114	-10.1217	0	0	yes
chr6	160542805	160579744	+	ENST00000457470	9	5.73103e+26	XLOC_040928	XLOC_040928	SLC22A1	chr6:160542804-160579750	CONTROL	2GY4HR	OK	0.217421	2.27549	2.34812	-5.28162	1.28044e-07	7.82009e-06	yes
chr6	3269196	3457288	-	ENST00000436008	11	4450,123,23,32,232,102,127,168,154,103,1148	XLOC_041017	XLOC_041017	SLC22A23	chr6:3224516-3461032	CONTROL	2GY4HR	OK	7.24407	13.1069	0.59296	-8.01248	1.11022e-15	1.25892e-13	yes
chr5	138702885	138719039	-	ENST00000353963	15	435,266,95,143,129,105,147,156,120,181,79,88,157,113,132	XLOC_039011	XLOC_039011	SLC23A1	chr5:138677275-138720242	CONTROL	2GY4HR	OK	4.34178	1.48914	-1.07009	7.94572	1.9984e-15	2.21439e-13	yes
chr19	6443573	6459942	-	ENST00000334510	10	94,150,167,107,152,158,111,87,126,458	XLOC_022449	XLOC_022449	SLC25A23	chr19:6436092-6459942	CONTROL	2GY4HR	OK	14.0291	20.473	0.377975	-5.5084	3.621e-08	2.39648e-06	yes
chr8	23386318	23432976	+	ENST00000519973	4	407,228,56,4128	XLOC_045686	XLOC_045686	SLC25A37	chr8:23386317-23432976	CONTROL	2GY4HR	OK	35.5151	29.1604	-0.197145	3.21753	0.00129299	0.030251	yes
chr1	153746830	153752633	+	ENST00000271857	10	1810,209,158,124,194,90,198,97,130,331	XLOC_001554	XLOC_001554	SLC27A3	chr1:153746829-153752633	CONTROL	2GY4HR	OK	4.26643	1.92182	-0.797504	4.44215	8.90641e-06	0.000402897	yes
chr19	59009704	59023432	-	ENST00000415559	10	354,130,97,198,90,194,124,158,209,545	XLOC_023284	XLOC_023284	SLC27A5	chr19:59008859-59023780	CONTROL	2GY4HR	OK	6.58215	3.22612	-0.71308	5.11573	3.12524e-07	1.81424e-05	yes
chr1	211744910	211754004	-	ENST00000367001	2	47212671	XLOC_004587	XLOC_004587	SLC30A1	chr1:211744909-211754004	CONTROL	2GY4HR	OK	8.33958	12.3673	0.394042	-3.85498	0.00011574	0.00398105	yes
chr15	45771809	45815225	-	ENST00000261867	8	5.70613e+24	XLOC_015964	XLOC_015964	SLC30A4	chr15:45671401-45848928	CONTROL	2GY4HR	OK	3.37288	2.35822	-0.357861	3.36817	0.000756696	0.019801	yes
chr9	115913222	115924123	+	ENST00000432240	3	138,66,334	XLOC_048687	XLOC_048687	SLC31A2	chr9:115913221-115983641	CONTROL	2GY4HR	OK	4.94898	3.10712	-0.465486	3.26741	0.00108535	0.0263725	yes
chr12	69139921	69161412	+	ENST00000319429	6	351,281,110,158,82,2928	XLOC_010545	XLOC_010545	SLC35E3	chr12:68659962-69187743	CONTROL	2GY4HR	OK	6.26554	8.72755	0.331419	-3.25125	0.001149	0.0275842	yes
chr11	107663341	107799019	-	ENST00000429869	11	185,154,52,156,159,127,175,296,160,113,126	XLOC_009537	XLOC_009537	SLC35F2	chr11:107661719-107799019	CONTROL	2GY4HR	OK	231.53	159.891	-0.370216	4.18454	2.85742e-05	0.00115444	yes
chr12	46576843	46633713	-	ENST00000398637	15	6011,97,141,118,100,79,116,58,82,81,92,73,115,75,251	XLOC_011197	XLOC_011197	SLC38A1	chr12:46576842-46663240	CONTROL	2GY4HR	OK	34.6429	40.4446	0.15484	-3.04377	0.00233634	0.0486399	yes
chr1	205626979	205649587	-	ENST00000367145	5	1820,265,785,401,65	XLOC_004531	XLOC_004531	SLC45A3	chr1:205626978-205649587	CONTROL	2GY4HR	OK	5.8318	3.7717	-0.435801	3.22156	0.00127496	0.0299527	yes
chr2	74512912	74570541	-	ENST00000436454	7	117,191,80,150,48,76,58	XLOC_026038	XLOC_026038	SLC4A5	chr2:74425688-74570541	CONTROL	2GY4HR	OK	0.493159	1.70934	1.24303	-5.33802	9.39667e-08	5.8438e-06	yes
chr4	139085251	139163645	-	ENST00000280612	12	7920,177,149,96,103,123,44,99,125,115,126,698	XLOC_036184	XLOC_036184	SLC7A11	chr4:138948575-139163645	CONTROL	2GY4HR	OK	32.8844	47.072	0.35868	-4.53152	5.85594e-06	0.000276293	yes
chr16	87863622	87903125	-	ENST00000261622	10	3009,177,149,96,103,123,44,105,125,634	XLOC_017926	XLOC_017926	SLC7A5	chr16:87863001-87903130	CONTROL	2GY4HR	OK	905.059	1034.46	0.133636	-25.5092	0	0	yes
chr17	33677331	33690849	-	ENST00000442678	4	28277231281091	XLOC_019632	XLOC_019632	SLFN11	chr17:33677323-33700685	CONTROL	2GY4HR	OK	5.12972	3.50341	-0.381314	3.30849	0.000938006	0.0234109	yes
chr1	41481269	41487387	-	ENST00000302946	5	631,143,521,552,99	XLOC_003099	XLOC_003099	SLFNL1	chr1:41478807-41707826	CONTROL	2GY4HR	OK	0.829009	4.05262	1.58689	-12.6563	0	0	yes
chr4	146403944	146435795	+	ENST00000507367	3	76137205	XLOC_035020	XLOC_035020	SMAD1	chr4:146402345-146480299	CONTROL	2GY4HR	OK	7.36455	3.90537	-0.634325	4.94758	7.51428e-07	4.14296e-05	yes
chr5	135510060	135524435	+	ENST00000513418	3	261155202	XLOC_037569	XLOC_037569	SMAD5	chr5:135465195-135524435	CONTROL	2GY4HR	OK	11.5788	15.4491	0.288378	-3.48792	0.000486786	0.0136742	yes
chr14	91923958	91976908	-	ENST00000417427	15	1255,226,190,142,169,158,102,131,116,116,77,617,98,55,1058	XLOC_014583	XLOC_014583	SMEK1	chr14:91923954-91976908	CONTROL	2GY4HR	OK	17.4465	20.848	0.178121	-3.23092	0.00123395	0.0292111	yes
chr1	28905050	28908455	-	ENST00000373828	6	142,54,69,86,118,353	XLOC_002938	XLOC_002938	SNHG12	chr1:28879596-28909495	CONTROL	2GY4HR	OK	14.7955	11.1251	-0.285117	3.13799	0.00170108	0.0377478	yes
chr1	203830727	203839678	+	ENST00000414487	5	114,26,62,78,673	XLOC_002084	XLOC_002084	SNRPE	chr1:203830726-203839678	CONTROL	2GY4HR	OK	3.7237	12.9162	1.24376	-4.38263	1.17253e-05	0.000517342	yes
chr5	122181213	122344305	+	ENST00000513881	7	175,83,104,94,32,140,928	XLOC_037450	XLOC_037450	SNX24	chr5:122179133-122390362	CONTROL	2GY4HR	OK	14.1425	24.206	0.537414	-5.63901	1.71032e-08	1.159e-06	yes
chr8	101170563	101206912	+	ENST00000520508	10	281,141,159,125,61,106,105,130,106,572	XLOC_046243	XLOC_046243	SPAG1	chr8:101170133-101348446	CONTROL	2GY4HR	OK	8.19053	10.8493	0.281123	-3.12028	0.00180682	0.0395523	yes
chr4	52917708	52938198	+	ENST00000505038	4	249105115115	XLOC_034443	XLOC_034443	SPATA18	chr4:52917408-52963458	CONTROL	2GY4HR	OK	1.15037	2.5478	0.79515	-4.51174	6.42986e-06	0.000299631	yes
chr15	45694440	45713617	+	ENST00000305560	8	1.27619e+24	XLOC_015356	XLOC_015356	SPATA5L1	chr15:45671401-45848928	CONTROL	2GY4HR	OK	1.73987	2.79949	0.475629	-3.19877	0.00138015	0.0318738	yes
chr1	48761044	48937848	-	ENST00000371847	13	3521,91,99,184,40,87,293,80,124,41,48,137,218	XLOC_003199	XLOC_003199	SPATA6	chr1:48761043-48937848	CONTROL	2GY4HR	OK	2.12954	3.83141	0.587324	-3.68658	0.000227287	0.00721929	yes
chr2	169727404	169746959	-	ENST00000282074	7	661,98,104,146,65,146,131	XLOC_026765	XLOC_026765	SPC25	chr2:169643032-169769881	CONTROL	2GY4HR	OK	7.8716	4.03807	-0.667494	4.15154	3.30248e-05	0.00131704	yes
chr1	16174321	16266955	+	ENST00000375759	15	3.2432e+46	XLOC_000230	XLOC_000230	SPEN	chr1:16160973-16267016	CONTROL	2GY4HR	OK	13.1485	10.1029	-0.263491	3.12702	0.00176588	0.0388311	yes
chr1	32256023	32281623	-	ENST00000257100	15	830,186,89,150,150,111,125,116,159,84,54,125,176,41,61	XLOC_002977	XLOC_002977	SPOCD1	chr1:32256022-32281623	CONTROL	2GY4HR	OK	2.3123	1.12482	-0.72062	4.83456	1.3344e-06	7.00519e-05	yes
chr7	104755716	104773240	-	ENST00000465072	7	234,144,314,92,92,69,2	XLOC_044783	XLOC_044783	SRPK2	chr7:104653871-105039755	CONTROL	2GY4HR	OK	18.6574	13.5676	-0.318553	4.72594	2.29048e-06	0.000116993	yes
chr3	186789762	186796341	+	ENST00000392479	4	846,98,174,2991	XLOC_032330	XLOC_032330	ST6GAL1	chr3:186648273-186796341	CONTROL	2GY4HR	OK	2.35562	1.12987	-0.734704	3.79285	0.000148927	0.00496201	yes
chr1	113066140	113161811	-	ENST00000360743	14	2593,139,150,102,72,114,97,154,78,115,54,162,82,280	XLOC_003678	XLOC_003678	ST7L	chr1:113066139-113214241	CONTROL	2GY4HR	OK	5.48572	2.99999	-0.603539	4.51142	6.43956e-06	0.000299264	yes
chr17	40439565	40463961	+	ENST00000345506	20	88,542,137,156,89,174,130,151,155,179,87,122,92,206,94,130,155,51,107,1436	XLOC_018753	XLOC_018753	STAT5A	chr17:40439564-40463961	CONTROL	2GY4HR	OK	4.28471	1.29082	-1.19977	5.95913	2.53584e-09	1.87939e-07	yes
chr7	89796904	89856337	+	ENST00000428074	3	323,524,52	XLOC_043238	XLOC_043238	STEAP2	chr7:89511666-89870091	CONTROL	2GY4HR	OK	5.05991	3.59152	-0.342771	3.39297	0.000691392	0.0184469	yes
chr9	124101355	124132563	-	ENST00000286713	7	2331,134,203,82,72,103,158	XLOC_049893	XLOC_049893	STOM	chr9:124101354-124132563	CONTROL	2GY4HR	OK	50.9898	75.6521	0.394519	-4.13908	3.48695e-05	0.00137929	yes
chr20	46285656	46295309	-	ENST00000371978	10	1480,53,33,123,142,169,59,94,96,477	XLOC_028779	XLOC_028779	SULF2	chr20:46130548-46415360	CONTROL	2GY4HR	OK	9.22332	15.0859	0.492024	-6.67687	2.44094e-11	2.12368e-09	yes
chr6	44796469	45345690	-	ENST00000371460	13	1125,110,107,112,75,139,90,86,84,95,88,100,185	XLOC_041538	XLOC_041538	SUPT3H	chr6:44777053-45518818	CONTROL	2GY4HR	OK	1.36423	0.524827	-0.955276	3.57982	0.000343827	0.0103324	yes
chr10	14920796	14946314	+	ENST00000378331	5	1.22671e+15	XLOC_005424	XLOC_005424	SUV39H2	chr10:14920795-14996431	CONTROL	2GY4HR	OK	5.14584	3.37536	-0.421687	3.2727	0.00106527	0.0260145	yes
chrX	37892781	37988062	+	ENST00000357972	16	480,209,115,108,134,141,129,100,92,178,99,161,108,135,208,2221	XLOC_050590	XLOC_050590	SYTL5	chrX:37208527-38548169	CONTROL	2GY4HR	OK	2.78179	0.416348	-1.89933	10.0683	0	0	yes
chr2	159825146	160089166	+	ENST00000454300	25	148,109,75,197,104,263,122,281,151,231,166,607,108,122,236,185,78,133,123,175,132,91,146,100,3077	XLOC_024790	XLOC_024790	TANC1	chr2:159825145-160089170	CONTROL	2GY4HR	OK	4.32226	6.31715	0.379488	-4.45856	8.25116e-06	0.000375754	yes
chr4	16192294	16228290	-	ENST00000399920	4	302,38,500,408	XLOC_035460	XLOC_035460	TAPT1	chr4:16162127-16259810	CONTROL	2GY4HR	OK	10.9359	7.13027	-0.4277	3.57453	0.000350852	0.0104972	yes
chr1	150459890	150461784	+	ENST00000369053	3	102196344	XLOC_001466	XLOC_001466	TARS2	chr1:150459889-150480078	CONTROL	2GY4HR	OK	18.5835	12.3113	-0.411759	5.2337	1.66152e-07	1.00216e-05	yes
chr6	37225497	37300746	+	ENST00000373491	13	252,56,307,179,70,128,65,114,106,75,127,95,1926	XLOC_040128	XLOC_040128	TBC1D22B	chr6:37179955-37300746	CONTROL	2GY4HR	OK	2.17756	3.59189	0.500473	-3.98894	6.6368e-05	0.00244341	yes
chr5	76986991	77072185	-	ENST00000380377	4	332,86,105,156	XLOC_038564	XLOC_038564	TBCA	chr5:76986990-77164604	CONTROL	2GY4HR	OK	33.6107	22.061	-0.421034	4.30485	1.67103e-05	0.000705272	yes
chr19	3594504	3600632	-	ENST00000397896	2	1427396	XLOC_022399	XLOC_022399	TBXA2R	chr19:3490819-3772221	CONTROL	2GY4HR	OK	2.36429	0.773209	-1.11768	5.79382	6.88039e-09	4.89659e-07	yes
chr8	74858769	74884143	-	ENST00000523815	6	286,143,53,138,55,38	XLOC_047158	XLOC_047158	TCEB1	chr8:74857353-74884532	CONTROL	2GY4HR	OK	24.8996	18.251	-0.31063	3.30409	0.000952839	0.0237116	yes
chr20	61472467	61493115	-	ENST00000335351	6	9.82141e+17	XLOC_028904	XLOC_028904	TCFL5	chr20:61447580-61493115	CONTROL	2GY4HR	OK	5.57129	4.00936	-0.328996	3.0878	0.00201647	0.0431966	yes
chr11	33060757	33106666	+	ENST00000324357	12	5.81186e+35	XLOC_007922	XLOC_007922	TCP11L1	chr11:33060756-33183047	CONTROL	2GY4HR	OK	8.90708	12.9963	0.377819	-3.90941	9.25221e-05	0.00328198	yes
chr1	45271588	45273008	-	ENST00000372200	2	759552	XLOC_003151	XLOC_003151	TCTEX1D4	chr1:45265873-45273008	CONTROL	2GY4HR	OK	0.178943	1.15107	1.86138	-4.79206	1.65081e-06	8.58674e-05	yes
chr12	53440638	53458163	+	ENST00000379902	29	209,108,37,38,38,49,171,50,122,64,83,112,60,75,129,65,113,1211,150,589,89,125,92,77,77,168,68,29,635	XLOC_010384	XLOC_010384	TENC1	chr12:53400061-53458163	CONTROL	2GY4HR	OK	6.70016	10.2441	0.424574	-5.47091	4.47735e-08	2.93469e-06	yes
chr1	45809555	45956840	-	ENST00000341771	10	1675,117,83,84,82,146,48,121,307,316	XLOC_003161	XLOC_003161	TESK2	chr1:45794913-45956840	CONTROL	2GY4HR	OK	1.39773	0.207413	-1.90789	5.23212	1.67581e-07	1.00899e-05	yes
chr4	106068614	106155429	+	ENST00000514870	3	342145375	XLOC_034794	XLOC_034794	TET2	chr4:106067031-106200973	CONTROL	2GY4HR	OK	1.76115	2.44849	0.329503	-3.05718	0.00223433	0.0469472	yes
chr6	155578643	155635627	-	ENST00000367166	7	5.73127e+20	XLOC_042234	XLOC_042234	TFB1M	chr6:155411422-155635627	CONTROL	2GY4HR	OK	1.3113	2.99275	0.825174	-4.0622	4.86125e-05	0.00185809	yes
chr3	141669989	141868402	-	ENST00000489671	13	1549,105,166,151,68,143,162,47,121,103,66,106,377	XLOC_033407	XLOC_033407	TFDP2	chr3:141655548-141868402	CONTROL	2GY4HR	OK	7.96675	10.9224	0.315537	-3.20315	0.00135934	0.0314787	yes
chr6	41651716	41659214	-	ENST00000343317	8	1100,147,75,56,120,80,254,475	XLOC_041490	XLOC_041490	TFEB	chr6:41651715-41703997	CONTROL	2GY4HR	OK	3.90266	1.82454	-0.76033	4.00432	6.21957e-05	0.00231232	yes
chr1	92145900	92371559	-	ENST00000370399	18	3514,107,41,120,299,158,140,152,334,189,147,168,183,137,184,173,60,176	XLOC_003501	XLOC_003501	TGFBR3	chr1:92145899-92371559	CONTROL	2GY4HR	OK	1.62027	2.67553	0.501553	-3.83843	0.000123823	0.00424618	yes
chr10	25305104	25315593	+	ENST00000376356	3	5171663488	XLOC_005507	XLOC_005507	THNSL1	chr10:25270907-25315593	CONTROL	2GY4HR	OK	2.1654	0.991351	-0.781294	4.6377	3.52314e-06	0.000173948	yes
chr13	52935079	52980809	-	ENST00000378095	5	109158962138643	XLOC_013032	XLOC_013032	THSD1	chr13:52935078-52980809	CONTROL	2GY4HR	OK	3.06646	4.98253	0.485415	-4.36399	1.27712e-05	0.000557702	yes
chr3	9404782	9426554	+	ENST00000515662	10	634,299,77,476,130,69,115,110,123,346	XLOC_031073	XLOC_031073	THUMPD3	chr3:9022274-9520924	CONTROL	2GY4HR	OK	30.9665	24.6061	-0.229911	3.71308	0.000204753	0.00656483	yes
chr6	155411423	155578857	+	ENST00000318981	26	90,110,1199,435,172,224,185,146,161,104,78,92,263,103,179,68,125,108,179,118,108,58,105,87,154,1239	XLOC_040892	XLOC_040892	TIAM2	chr6:155411422-155635627	CONTROL	2GY4HR	OK	1.12592	0.727012	-0.437416	3.18637	0.00144068	0.0330919	yes
chr5	149374291	149380730	-	ENST00000515406	2	17011239	XLOC_039116	XLOC_039116	TIGD6	chr5:149340299-149432690	CONTROL	2GY4HR	OK	1.61221	2.56965	0.46616	-3.41998	0.000626253	0.0170567	yes
chr11	126152941	126163139	+	ENST00000392678	5	107168123158767	XLOC_008665	XLOC_008665	TIRAP	chr11:126152940-126168740	CONTROL	2GY4HR	OK	3.98141	5.98717	0.407982	-3.6252	0.000288739	0.00888095	yes
chr19	3721735	3750807	+	ENST00000382008	21	173,56,109,102,351,103,159,150,73,66,156,108,237,211,95,70,210,100,287,46,227	XLOC_021376	XLOC_021376	TJP3	chr19:3490819-3772221	CONTROL	2GY4HR	OK	0.201102	1.01207	1.61594	-6.60301	4.02895e-11	3.45232e-09	yes
chr9	82186604	82191735	+	ENST00000461758	5	1146,97,63,150,345	XLOC_048408	XLOC_048408	TLE4	chr9:82186603-82341782	CONTROL	2GY4HR	OK	16.0605	19.7085	0.204688	-3.10852	0.00188028	0.0407929	yes
chr8	38848324	38854057	-	ENST00000397070	4	740115476325	XLOC_046900	XLOC_046900	TM2D2	chr8:38846326-38962663	CONTROL	2GY4HR	OK	28.3928	22.3359	-0.239941	3.16967	0.0015261	0.0347024	yes
chr17	76108999	76128488	-	ENST00000322914	20	293,76,78,176,133,75,95,179,151,155,144,190,257,96,105,158,89,124,129,66	XLOC_020191	XLOC_020191	TMC6	chr17:76108998-76139049	CONTROL	2GY4HR	OK	4.45214	6.11891	0.317999	-3.17666	0.00148981	0.0340593	yes
chr17	76126859	76134885	+	ENST00000301627	7	73,456,148,149,82,136,195	XLOC_019141	XLOC_019141	TMC8	chr17:76108998-76139049	CONTROL	2GY4HR	OK	1.52178	0.089686	-2.83132	9.04101	0	0	yes
chr17	41363894	41371589	+	ENST00000331615	9	47,167,231,63,153,140,43,53,1889	XLOC_018779	XLOC_018779	TMEM106A	chr17:41363890-41381062	CONTROL	2GY4HR	OK	0.661381	1.24673	0.633948	-3.54228	0.000396679	0.0116229	yes
chr2	216946612	216965788	+	ENST00000437356	3	903961145	XLOC_025193	XLOC_025193	TMEM169	chr2:216807556-216967506	CONTROL	2GY4HR	OK	1.88707	3.02291	0.471197	-3.79347	0.000148556	0.0049545	yes
chr2	103378472	103434125	+	ENST00000412401	5	336,99,98,137,2918	XLOC_024359	XLOC_024359	TMEM182	chr2:103332298-103460352	CONTROL	2GY4HR	OK	4.1067	6.3758	0.43989	-4.0968	4.18909e-05	0.00162676	yes
chr4	148538532	148593195	+	ENST00000508208	8	698,130,36,205,74,93,112,177	XLOC_035036	XLOC_035036	TMEM184C	chr4:148538531-148605381	CONTROL	2GY4HR	OK	8.00575	10.9401	0.312272	-3.10519	0.00190154	0.0411754	yes
chr4	165997256	166034071	-	ENST00000306480	6	3.6921e+18	XLOC_036377	XLOC_036377	TMEM192	chr4:165997255-166244305	CONTROL	2GY4HR	OK	2.79584	4.72553	0.524848	-3.80594	0.000141267	0.00475803	yes
chr2	220407662	220415317	+	ENST00000373883	5	1.4372e+15	XLOC_025253	XLOC_025253	TMEM198	chr2:220403668-220415317	CONTROL	2GY4HR	OK	0.508554	1.02605	0.701896	-3.45826	0.000543679	0.0150243	yes
chr6	37179956	37225931	-	ENST00000356757	3	816615587	XLOC_041445	XLOC_041445	TMEM217	chr6:37179955-37300746	CONTROL	2GY4HR	OK	2.20218	0.149209	-2.69185	7.93503	1.9984e-15	2.2072e-13	yes
chr1	27648622	27662315	+	ENST00000478104	7	260,84,31,96,130,87,445	XLOC_000418	XLOC_000418	TMEM222	chr1:27648621-27662891	CONTROL	2GY4HR	OK	95.8287	57.1423	-0.517016	6.45289	1.0974e-10	9.17229e-09	yes
chr3	194308402	194354150	-	ENST00000392432	11	966,158,104,128,170,140,86,166,93,126,342	XLOC_033789	XLOC_033789	TMEM44	chr3:194304732-194393224	CONTROL	2GY4HR	OK	12.5741	8.7785	-0.359337	4.37098	1.23689e-05	0.000542924	yes
chr8	56608983	56663697	-	ENST00000522470	4	410,2,140,174	XLOC_047012	XLOC_047012	TMEM68	chr8:56608982-56738007	CONTROL	2GY4HR	OK	6.3724	9.12632	0.359186	-3.20505	0.00135039	0.0313781	yes
chrX	154719776	154842597	-	ENST00000334398	8	1.55114e+24	XLOC_052614	XLOC_052614	TMLHE	chrX:154649089-154899605	CONTROL	2GY4HR	OK	6.43262	9.57782	0.398068	-3.94537	7.96779e-05	0.00288656	yes
chr9	100323340	100363530	+	ENST00000395208	7	12,89,130,107,143,144,1614	XLOC_048582	XLOC_048582	TMOD1	chr9:100263920-100459669	CONTROL	2GY4HR	OK	3.923	1.0065	-1.36038	8.74286	0	0	yes
chr12	83080820	83528063	+	ENST00000321196	12	628,570,828,114,85,184,78,121,81,114,63,2074	XLOC_010598	XLOC_010598	TMTC2	chr12:83080819-83528328	CONTROL	2GY4HR	OK	1.59844	0.93887	-0.532108	3.60232	0.000315393	0.00961383	yes
chr12	88536073	88593655	+	ENST00000266712	14	191,216,218,99,115,172,252,148,120,111,103,169,226,5040	XLOC_010608	XLOC_010608	TMTC3	chr12:88536072-88593655	CONTROL	2GY4HR	OK	7.40753	10.7666	0.373952	-3.9327	8.39977e-05	0.00303337	yes
chr19	6531002	6535939	+	ENST00000245817	3	312,30,1328	XLOC_021416	XLOC_021416	TNFSF9	chr19:6531001-6535939	CONTROL	2GY4HR	OK	5.7721	11.2318	0.665714	-5.22537	1.73809e-07	1.04096e-05	yes
chr11	57067103	57070358	-	ENST00000427750	6	452,72,157,136,153,425	XLOC_009112	XLOC_009112	TNKS1BP1	chr11:57067042-57092540	CONTROL	2GY4HR	OK	30.3486	23.6619	-0.248882	3.82615	0.000130164	0.00442351	yes
chr7	5346426	5463363	-	ENST00000399537	30	1517,74,236,1356,168,116,108,75,117,141,152,427,248,275,360,171,128,136,175,989,429,190,146,205,102,1664,143,155,429,291	XLOC_043932	XLOC_043932	TNRC18	chr7:5346425-5465045	CONTROL	2GY4HR	OK	16.8768	19.5941	0.149288	-3.12174	0.00179784	0.0394573	yes
chr16	24802969	24836107	+	ENST00000450465	18	169,175,32,80,51,142,137,128,77,210,131,158,140,107,221,70,139,1354	XLOC_016816	XLOC_016816	TNRC6A	chr16:24741015-24837548	CONTROL	2GY4HR	OK	15.5065	19.0258	0.204536	-3.10552	0.00189947	0.0411568	yes
chr17	48940341	48945339	-	ENST00000268957	3	1183108173	XLOC_019960	XLOC_019960	TOB1	chr17:48939583-48987098	CONTROL	2GY4HR	OK	36.5559	49.2093	0.29724	-3.80719	0.000140556	0.0047435	yes
chr1	45805190	45809647	+	ENST00000372090	8	786,142,40,96,158,259,159,893	XLOC_000667	XLOC_000667	TOE1	chr1:45794913-45956840	CONTROL	2GY4HR	OK	6.1241	3.83042	-0.469259	4.25726	2.06947e-05	0.000865921	yes
chr1	179850872	179890583	+	ENST00000398836	10	1240,77,59,41,86,56,41,68,56,3996	XLOC_001903	XLOC_001903	TOR1AIP1	chr1:179850871-179890583	CONTROL	2GY4HR	OK	13.6513	17.9243	0.272321	-3.2304	0.00123619	0.0292439	yes
chr8	95938200	95961639	-	ENST00000448464	5	4756,37,360,261,257	XLOC_047312	XLOC_047312	TP53INP1	chr8:95825538-96128683	CONTROL	2GY4HR	OK	1.89058	4.7796	0.927473	-7.91726	2.44249e-15	2.68028e-13	yes
chr9	35682927	35691108	-	ENST00000360958	9	311,69,62,75,70,117,133,125,1407	XLOC_049258	XLOC_049258	TPM2	chr9:35681988-35691108	CONTROL	2GY4HR	OK	89.1586	73.0368	-0.199454	3.6314	0.000281888	0.00870171	yes
chr22	50628986	50637904	+	ENST00000395827	10	91,66,78,166,140,110,139,172,111,1130	XLOC_030399	XLOC_030399	TRABD	chr22:50624314-50638027	CONTROL	2GY4HR	OK	32.9393	26.7035	-0.209869	3.24163	0.00118848	0.0283121	yes
chr9	123664671	123691186	-	ENST00000373887	8	2845,148,177,410,65,87,365,2358	XLOC_049887	XLOC_049887	TRAF1	chr9:123664670-123691186	CONTROL	2GY4HR	OK	2.70587	1.70732	-0.460497	3.5595	0.000371568	0.0110683	yes
chr17	27070974	27077974	+	ENST00000262395	7	299,51,104,161,161,155,2011	XLOC_018583	XLOC_018583	TRAF4	chr17:27070973-27077974	CONTROL	2GY4HR	OK	47.9556	58.8599	0.204885	-3.21844	0.0012889	0.0302176	yes
chr3	36868311	36944768	-	ENST00000429976	22	1555,98,3046,145,132,103,88,156,146,137,199,2876,176,254,161,170,131,138,83,118,150,128	XLOC_032662	XLOC_032662	TRANK1	chr3:36868310-36986548	CONTROL	2GY4HR	OK	0.859851	1.93193	0.809516	-3.58607	0.0003357	0.010124	yes
chrX	13730363	13752742	-	ENST00000453655	6	2261,83,167,111,141,98	XLOC_051606	XLOC_051606	TRAPPC2	chrX:13730362-13787480	CONTROL	2GY4HR	OK	4.85964	2.04435	-0.865884	6.95405	3.54938e-12	3.26332e-10	yes
chr12	120882359	120884203	-	ENST00000302432	2	399174	XLOC_011730	XLOC_011730	TRIAP1	chr12:120881819-120884203	CONTROL	2GY4HR	OK	24.9563	41.6756	0.512788	-5.25409	1.4876e-07	9.03663e-06	yes
chr9	100846637	100881480	-	ENST00000342043	7	111,563,92,162,233,95,216	XLOC_049715	XLOC_049715	TRIM14	chr9:100818980-100881509	CONTROL	2GY4HR	OK	8.13606	11.3863	0.336108	-4.01534	5.93613e-05	0.00222641	yes
chr7	72430016	72437484	-	ENST00000395244	5	420,230,95,416,120	XLOC_044476	XLOC_044476	TRIM74	chr7:72430015-72500313	CONTROL	2GY4HR	OK	0.29107	1.25355	1.46017	-4.49303	7.02162e-06	0.000322786	yes
chr3	3168600	3172363	+	ENST00000402675	3	1102174760	XLOC_031043	XLOC_031043	TRNT1	chr3:3168599-3221394	CONTROL	2GY4HR	OK	11.6502	6.39574	-0.599689	5.78957	7.05687e-09	5.0117e-07	yes
chr11	44785974	44939597	+	ENST00000520999	6	88,141,76,72,194,74	XLOC_007969	XLOC_007969	TSPAN18	chr11:44748716-44972840	CONTROL	2GY4HR	OK	0.978539	3.41765	1.25065	-8.08719	6.66134e-16	7.70767e-14	yes
chr6	3224517	3228002	-	ENST00000259818	4	1528110108281	XLOC_041016	XLOC_041016	TUBB2B	chr6:3224516-3461032	CONTROL	2GY4HR	OK	20.0311	14.4703	-0.325182	3.13285	0.00173116	0.0382903	yes
chr7	66461767	66704501	+	ENST00000359626	16	202,130,137,101,194,290,122,117,52,118,109,177,135,110,167,1206	XLOC_043084	XLOC_043084	TYW1	chr7:66452663-66704501	CONTROL	2GY4HR	OK	12.4785	9.00275	-0.32648	3.59173	0.000328496	0.00994198	yes
chr2	170865350	170940641	+	ENST00000444475	12	100,131,85,102,103,124,107,125,179,209,139,2405	XLOC_024845	XLOC_024845	UBR3	chr2:170683944-170940641	CONTROL	2GY4HR	OK	10.8281	13.3222	0.207287	-3.26045	0.00111237	0.0268374	yes
chr1	26607819	26633127	-	ENST00000314675	11	1241,140,73,103,120,77,214,98,28,105,44	XLOC_002889	XLOC_002889	UBXN11	chr1:26605666-26647014	CONTROL	2GY4HR	OK	7.08132	9.60222	0.304534	-3.69004	0.000224223	0.00714195	yes
chr2	27530268	27532111	-	ENST00000296099	2	5081083	XLOC_025665	XLOC_025665	UCN	chr2:27505300-27532111	CONTROL	2GY4HR	OK	1.80081	0.27592	-1.87588	6.51325	7.35427e-11	6.17723e-09	yes
chr13	96637504	96705650	-	ENST00000376712	11	87,99,77,100,72,96,174,112,130,82,241	XLOC_013185	XLOC_013185	UGGT2	chr13:96453833-96705650	CONTROL	2GY4HR	OK	6.3997	8.85822	0.325094	-3.09333	0.00197926	0.0425067	yes
chr9	6413151	6507054	+	ENST00000276893	16	492,230,259,218,109,186,123,107,104,106,162,140,96,157,98,1021	XLOC_047910	XLOC_047910	UHRF2	chr9:6413150-6507054	CONTROL	2GY4HR	OK	9.65148	6.50365	-0.394748	4.19159	2.77006e-05	0.00112314	yes
chr3	41288098	42003922	-	ENST00000301831	37	385,85,185,98,166,105,48,92,144,51,94,51,56,121,133,127,182,161,83,107,78,46,181,60,104,96,69,118,92,75,83,101,162,139,99,185,414	XLOC_032709	XLOC_032709	ULK4	chr3:41236327-42003922	CONTROL	2GY4HR	OK	5.31054	3.45625	-0.429509	3.63202	0.000281213	0.00868873	yes
chr2	234469389	234475428	-	ENST00000443711	4	290,67,217,98	XLOC_027265	XLOC_027265	USP40	chr2:234384103-234475428	CONTROL	2GY4HR	OK	20.2432	15.7482	-0.251096	3.78682	0.000152588	0.00506415	yes
chrY	15360259	15592553	-	ENST00000331397	28	1503,170,126,141,187,114,148,74,64,205,105,129,772,395,95,92,219,98,126,93,34,54,120,58,49,108,63,1159	XLOC_053056	XLOC_053056	UTY	chrY:15346696-15592553	CONTROL	2GY4HR	OK	1.53732	2.19797	0.357498	-3.26055	0.00111197	0.0268467	yes
chr1	116184612	116236312	+	ENST00000369510	8	9.52071e+23	XLOC_001265	XLOC_001265	VANGL1	chr1:116184573-116240845	CONTROL	2GY4HR	OK	10.3076	14.3704	0.332294	-4.54827	5.40875e-06	0.00025626	yes
chr5	82767348	82876981	+	ENST00000512590	14	494,91,374,174,127,293,2960,113,113,158,82,144,182,855	XLOC_037223	XLOC_037223	VCAN	chr5:82767267-82878122	CONTROL	2GY4HR	OK	28.4407	36.5816	0.251723	-3.90325	9.49093e-05	0.0033492	yes
chr3	86987119	87040257	-	ENST00000398399	4	9098533276489	XLOC_033037	XLOC_033037	VGLL3	chr3:86987118-87040596	CONTROL	2GY4HR	OK	4.08911	5.66307	0.325638	-4.11393	3.88983e-05	0.00152097	yes
chr10	17271214	17279592	+	ENST00000224237	9	770,60,95,161,125,220,43,85,363	XLOC_005436	XLOC_005436	VIM	chr10:17270252-17279592	CONTROL	2GY4HR	OK	1065.66	944.638	-0.120547	10.5434	0	0	yes
chr8	100025291	100133990	+	ENST00000454727	8	2.84175e+23	XLOC_046236	XLOC_046236	VPS13B	chr8:100025290-100906290	CONTROL	2GY4HR	OK	2.48763	3.54209	0.353387	-3.52359	0.000425749	0.0123156	yes
chr15	62144588	62352680	-	ENST00000249837	83	2169,83,123,88,114,123,45,163,75,113,81,139,113,111,69,81,140,141,235,126,133,128,164,104,389,294,121,160,264,149,86,365,92,229,247,169,112,153,147,304,167,103,116,162,59,79,156,133,108,147,304,167,103,116,162,59,79,153,139,78,129,117,123,136,114,192,142,94,129,62,171,106,127,57,80,59,59,109,101,95,42,43,206	XLOC_016063	XLOC_016063	VPS13C	chr15:62144587-62352680	CONTROL	2GY4HR	OK	4.2448	6.00227	0.346444	-4.14156	3.44959e-05	0.00136769	yes
chr6	110421022	110501211	-	ENST00000392589	11	860,628,179,172,117,153,134,160,97,144,569	XLOC_041908	XLOC_041908	WASF1	chr6:110421019-110501211	CONTROL	2GY4HR	OK	8.9788	6.34097	-0.347835	3.55357	0.000380045	0.0112519	yes
chr6	169857307	170102159	-	ENST00000420344	23	422,98,102,97,121,97,133,121,89,97,77,78,82,121,67,103,120,120,70,124,141,195,512	XLOC_042338	XLOC_042338	WDR27	chr6:169857306-170102159	CONTROL	2GY4HR	OK	7.44208	4.55679	-0.490532	4.57611	4.73702e-06	0.000226963	yes
chr2	29152924	29169535	+	ENST00000446643	8	91,86,31,63,113,69,49,69	XLOC_023772	XLOC_023772	WDR43	chr2:29117393-29171088	CONTROL	2GY4HR	OK	44.6977	58.004	0.26059	-3.53225	0.000412041	0.0120007	yes
chr1	85464830	85598821	+	ENST00000370596	22	191,77,38,181,104,149,199,190,124,89,86,128,73,144,87,130,63,130,204,91,122,283	XLOC_001000	XLOC_001000	WDR63	chr1:85464829-85598821	CONTROL	2GY4HR	OK	1.42204	2.29646	0.479274	-3.41671	0.000633826	0.0172216	yes
chr4	2005565	2011837	-	ENST00000458616	4	312,201,83,1360	XLOC_035341	XLOC_035341	WHSC2	chr4:1984440-2070816	CONTROL	2GY4HR	OK	23.5188	13.4633	-0.557828	7.94835	1.9984e-15	2.22162e-13	yes
chr2	175439991	175462939	-	ENST00000436221	4	117,129,88,35	XLOC_026817	XLOC_026817	WIPF1	chr2:175411868-175639555	CONTROL	2GY4HR	OK	15.4815	10.9977	-0.341956	4.32466	1.52768e-05	0.000650423	yes
chr3	14186647	14220313	-	ENST00000285021	16	1012,89,93,169,134,81,160,881,89,120,157,84,123,112,195,347	XLOC_032541	XLOC_032541	XPC	chr3:14186319-14242620	CONTROL	2GY4HR	OK	17.7966	24.0949	0.302996	-4.06398	4.82429e-05	0.00184604	yes
chr14	104163955	104181823	-	ENST00000445556	9	1399,46,212,154,212,137,212,101,140	XLOC_014672	XLOC_014672	XRCC3	chr14:104029298-104181823	CONTROL	2GY4HR	OK	30.6719	24.3489	-0.230861	3.39827	0.000678141	0.0182076	yes
chr16	17196589	17564738	-	ENST00000261381	12	6285,333,195,262,176,216,80,202,172,510,38,447	XLOC_017478	XLOC_017478	XYLT1	chr16:16927222-17564738	CONTROL	2GY4HR	OK	0.962633	1.80333	0.627717	-4.66673	3.06035e-06	0.000153324	yes
chr2	32502957	32537002	+	ENST00000238831	6	346,153,171,77,113,6444	XLOC_023796	XLOC_023796	YIPF4	chr2:32502956-32537002	CONTROL	2GY4HR	OK	24.4621	18.1537	-0.298249	3.12803	0.00175984	0.0387484	yes
chr5	76367897	76383440	-	ENST00000255198	3	5823134504	XLOC_038557	XLOC_038557	ZBED3	chr5:76367896-76462734	CONTROL	2GY4HR	OK	2.16174	3.27725	0.41609	-3.73613	0.000186874	0.00607751	yes
chr1	173837493	173855774	+	ENST00000427304	5	50,195,951,99,1000	XLOC_001858	XLOC_001858	ZBTB37	chr1:173831285-173872381	CONTROL	2GY4HR	OK	4.82083	6.83571	0.349214	-3.48935	0.000484196	0.0136127	yes
chr3	141043055	141161682	+	ENST00000509842	8	243,183,74,62,65,244,104,451	XLOC_031999	XLOC_031999	ZBTB38	chr3:140947567-141168634	CONTROL	2GY4HR	OK	16.5148	21.5991	0.268395	-3.71875	0.000200209	0.00645565	yes
chr7	99998476	100029314	-	ENST00000398027	18	483,152,60,91,66,80,104,75,120,116,119,151,117,78,253,56,106,3123	XLOC_044716	XLOC_044716	ZCWPW1	chr7:99998448-100031741	CONTROL	2GY4HR	OK	4.6346	2.7248	-0.531155	4.85705	1.19149e-06	6.33314e-05	yes
chr2	43449541	43453942	-	ENST00000282388	2	3350538	XLOC_025788	XLOC_025788	ZFP36L2	chr2:43449540-43453942	CONTROL	2GY4HR	OK	17.6258	12.523	-0.341793	3.83132	0.00012746	0.00433594	yes
chr6	28327110	28334504	+	ENST00000377255	5	655,147,82,123,1301	XLOC_039903	XLOC_039903	ZKSCAN3	chr6:28292469-28337001	CONTROL	2GY4HR	OK	0.841619	1.6832	0.693122	-3.49868	0.000467564	0.0132216	yes
chr3	178742805	178789584	-	ENST00000416402	6	2.081e+17	XLOC_033663	XLOC_033663	ZMAT3	chr3:178735010-178790067	CONTROL	2GY4HR	OK	3.01985	5.08344	0.520782	-4.40086	1.07823e-05	0.000481357	yes
chr4	331584	369047	+	ENST00000240499	4	191,126,95,2594	XLOC_034087	XLOC_034087	ZNF141	chr4:262770-492945	CONTROL	2GY4HR	OK	0.486814	1.34328	1.01499	-4.11896	3.80584e-05	0.00148984	yes
chr3	124951172	125094157	-	ENST00000485866	10	1611,118,83,123,125,348,116,135,80,211	XLOC_033242	XLOC_033242	ZNF148	chr3:124944404-125094198	CONTROL	2GY4HR	OK	4.67317	6.86712	0.384906	-3.6765	0.00023646	0.00746188	yes
chr19	53569867	53579024	-	ENST00000391777	4	3648,128,126,11	XLOC_023155	XLOC_023155	ZNF160	chr19:53207471-53696619	CONTROL	2GY4HR	OK	2.03585	3.7469	0.610018	-5.64301	1.67104e-08	1.13464e-06	yes
chrX	47834250	47863381	-	ENST00000376943	6	2946,89,126,58,194,73	XLOC_051807	XLOC_051807	ZNF182,ZNF630	chrX:47696300-47931025	CONTROL	2GY4HR	OK	1.30585	2.54406	0.666905	-5.05217	4.36828e-07	2.48495e-05	yes
chr19	53643171	53662280	-	ENST00000452676	5	2638,131,126,60,18	XLOC_023147	XLOC_023147	ZNF28,ZNF347,ZNF665,ZNF702P	chr19:53207471-53696619	CONTROL	2GY4HR	OK	1.02064	0	-1.79769e+308	-1.79769e+308	5.94959e-18	7.17707e-16	yes
chr19	45574759	45579975	-	ENST00000303809	3	1079149641	XLOC_022970	XLOC_022970	ZNF296	chr19:45574758-45579975	CONTROL	2GY4HR	OK	4.2785	2.69011	-0.464019	3.15362	0.00161261	0.0362815	yes
chr20	44577293	44600962	-	ENST00000426788	25	426,81,65,83,77,103,154,142,374,111,259,94,93,232,160,76,116,18,112,177,252,146,140,293,201	XLOC_028755	XLOC_028755	ZNF335	chr20:44561693-44601119	CONTROL	2GY4HR	OK	8.90345	11.7829	0.280207	-3.54515	0.000392393	0.0115371	yes
chr5	178138593	178157707	-	ENST00000335815	5	2029,95,126,83,150	XLOC_039343	XLOC_039343	ZNF354A	chr5:178107231-178368084	CONTROL	2GY4HR	OK	4.09307	2.13945	-0.648745	4.89122	1.00213e-06	5.37703e-05	yes
chr5	178286873	178312029	+	ENST00000322434	5	255,83,126,95,2319	XLOC_037963	XLOC_037963	ZNF354B	chr5:178107231-178368084	CONTROL	2GY4HR	OK	2.82608	5.01	0.572545	-5.10094	3.37976e-07	1.94869e-05	yes
chr9	99148223	99180756	-	ENST00000375256	5	2.51814e+15	XLOC_049691	XLOC_049691	ZNF367	chr9:99148222-99180756	CONTROL	2GY4HR	OK	3.60354	2.07253	-0.553148	3.92154	8.79862e-05	0.00316732	yes
chr18	32820998	32829350	+	ENST00000330501	4	754931414124	XLOC_020762	XLOC_020762	ZNF397	chr18:32820997-32890730	CONTROL	2GY4HR	OK	4.79149	2.01913	-0.864174	7.10687	1.18705e-12	1.1375e-10	yes
chr19	58433252	58446842	-	ENST00000396147	6	745,97,2424,126,85,313	XLOC_023262	XLOC_023262	ZNF418	chr19:58296820-58446842	CONTROL	2GY4HR	OK	1.08143	0.531887	-0.709606	3.63744	0.000275356	0.0085544	yes
chr3	44482406	44519162	-	ENST00000396077	8	7825,110,126,94,168,575,120,79	XLOC_032739	XLOC_032739	ZNF445	chr3:44480926-44561221	CONTROL	2GY4HR	OK	1.14901	2.39041	0.732565	-6.51358	7.33791e-11	6.17874e-09	yes
chr3	48282567	48329117	+	ENST00000448461	5	137,52,126,3054,1381	XLOC_031375	XLOC_031375	ZNF589	chr3:48282566-48343670	CONTROL	2GY4HR	OK	4.09361	1.59374	-0.943345	8.11312	4.44089e-16	5.20932e-14	yes
chr17	5082830	5095178	-	ENST00000399604	2	4741135	XLOC_019302	XLOC_019302	ZNF594	chr17:5082245-5095178	CONTROL	2GY4HR	OK	2.08117	0.609726	-1.22768	4.3342	1.46289e-05	0.000626758	yes
chr2	71634369	71662190	+	ENST00000409407	9	1540,37,1224,65,954,104,101,118,318	XLOC_024060	XLOC_024060	ZNF638	chr2:71503690-71662199	CONTROL	2GY4HR	OK	23.6566	31.0828	0.273012	-4.31979	1.5618e-05	0.000662458	yes
chr16	30541688	30546261	-	ENST00000252799	2	2784743	XLOC_017603	XLOC_017603	ZNF747	chr16:30535324-30546261	CONTROL	2GY4HR	OK	1.24031	2.44215	0.677519	-5.25495	1.48069e-07	9.01073e-06	yes
chr19	40539697	40541264	-	ENST00000331800	6	131,176,78,167,190,71	XLOC_022867	XLOC_022867	ZNF780B	chr19:40534166-40562116	CONTROL	2GY4HR	OK	0.862558	2.24115	0.954843	-5.34801	8.89245e-08	5.55052e-06	yes
chr9	130186661	130207651	+	ENST00000342483	5	421,88,126,95,1343	XLOC_048800	XLOC_048800	ZNF79	chr9:130186660-130207651	CONTROL	2GY4HR	OK	1.83849	3.20524	0.555843	-3.59224	0.000327841	0.00993985	yes
chr19	12721705	12739912	+	ENST00000393303	6	191,126,60,217,781,239	XLOC_021537	XLOC_021537	ZNF791	chr19:12687703-12750912	CONTROL	2GY4HR	OK	0.871439	2.11978	0.888923	-4.82843	1.37614e-06	7.19101e-05	yes
chr19	52567719	52588141	-	ENST00000426391	4	3144128126101	XLOC_023138	XLOC_023138	ZNF841	chr19:52452347-52643191	CONTROL	2GY4HR	OK	2.40354	1.33953	-0.584628	3.90989	9.23377e-05	0.00327885	yes
chr3	44540462	44552156	-	ENST00000436261	4	1664,126,91,111	XLOC_032740	XLOC_032740	ZNF852	chr3:44480926-44561221	CONTROL	2GY4HR	OK	1.87687	0.681235	-1.01345	4.91361	8.94156e-07	4.86678e-05	yes
chr19	20278083	20308984	+	ENST00000335117	4	86,126,95,1211	XLOC_021679	XLOC_021679	ZNF90	chr19:19944281-20417730	CONTROL	2GY4HR	OK	522.5	354.874	-0.386863	4.56285	5.04649e-06	0.0002401	yes
chr1	53192131	53293014	+	ENST00000443756	12	224,165,754,140,176,64,99,50,197,52,97,5903	XLOC_000770	XLOC_000770	ZYG11B	chr1:53192130-53293014	CONTROL	2GY4HR	OK	4.3077	6.73582	0.447035	-4.60229	4.17871e-06	0.000202207	yes
